# Supplementary material for: A Novel BRD Family PROTAC Inhibitor dBET1 Exerts Great Anti-Cancer Effects by Targeting c-MYC in Acute Myeloid Leukemia Cells
Source: Pathol Oncol Res. 2022 Jun 27;28:1610447. doi: 10.3389/pore.2022.1610447 (PMC9272305; doi:10.3389/pore.2022.1610447)
Supplement: Supplementary file 1 [file DataSheet1.xls]

ID	Description	setSize	enrichmentScore	NES	pvalue	p.adjust	qvalues	rank	leading_edge	core_enrichment
HALLMARK_MYC_TARGETS_V2	HALLMARK_MYC_TARGETS_V2	57	-0.770816261	-3.000571758	1.00E-10	1.00E-09	5.89E-10	2383	tags=84%, list=18%, signal=70%	MYC/SORD/NPM1/NOC4L/BYSL/RCL1/GRWD1/CDK4/PPRC1/MCM4/MPHOSPH10/SLC29A2/TBRG4/PUS1/NDUFAF4/TFB2M/WDR43/SUPV3L1/WDR74/UTP20/NOP2/FARSA/RRP12/DDX18/IPO4/TCOF1/IMP4/GNL3/NOLC1/NOP56/NIP7/HSPD1/PES1/EXOSC5/MYBBP1A/DCTPP1/PHB/LAS1L/RABEPK/PPAN/MRTO4/PA2G4/SRM/RRP9/NOP16/SLC19A1/HSPE1/HK2
HALLMARK_E2F_TARGETS	HALLMARK_E2F_TARGETS	199	-0.467832389	-2.214101073	1.00E-10	1.00E-09	5.89E-10	3041	tags=45%, list=23%, signal=35%	USP1/MSH2/DSCC1/TRIP13/SRSF2/PLK1/MCM5/SPC25/NUP205/RFC2/MAD2L1/PPP1R8/CKS2/UNG/NAA38/STAG1/CDCA3/TFRC/DNMT1/MYC/TIPIN/NBN/ORC2/RAD51C/ASF1A/DONSON/RAD1/CHEK2/UBR7/ILF3/UBR7/MCM6/RPA2/UBE2T/SLBP/RFC3/GINS3/ANP32E/LMNB1/CNOT9/CENPM/TRA2B/RBBP7/CTPS1/XRCC6/RAN/H2AZ1/CSE1L/GINS1/MLH1/CDK4/PHF5A/DUT/MYBL2/CCNE1/PRPS1/MCM4/NASP/TUBB/PCNA/TUBB/EXOSC8/TUBB/TUBB/EIF2S1/TBRG4/GSPT1/TUBB/TUBB/TUBB/PNN/E2F8…
HALLMARK_MYC_TARGETS_V1	HALLMARK_MYC_TARGETS_V1	200	-0.68664089	-3.245366487	1.00E-10	1.00E-09	5.89E-10	3248	tags=77%, list=24%, signal=59%	MCM2/RFC4/AP3S1/HNRNPA1/RPL6/UBE2L3/TYMS/SNRPB2/MRPS18B/USP1/APEX1/RRM1/HSP90AB1/RAD23B/MRPL23/CDK2/SRSF2/PPIA/LSM2/MCM5/SF3B3/RSL1D1/MAD2L1/CUL1/ACP1/SSB/PSMA1/CSTF2/HNRNPR/SRSF3/PRPF31/PRPF31/MYC/YWHAQ/ORC2/IFRD1/PSMC6/SNRPD2/TARDBP/NPM1/CCNA2/CAD/COPS5/PSMD14/CLNS1A/MCM6/TFDP1/PTGES3/POLE3/PSMC4/PSMA4/PSMD3/TXNL4A/EIF4G2/MRPL9/XPOT/DHX15/PGK1/VDAC3/ILF2/VBP1/SET/SRPK1/HNRNPC/TRA2B/LSM2/SNRPA/P…
HALLMARK_OXIDATIVE_PHOSPHORYLATION	HALLMARK_OXIDATIVE_PHOSPHORYLATION	198	-0.538634753	-2.551432147	1.00E-10	1.00E-09	5.89E-10	3590	tags=63%, list=27%, signal=47%	ATP6V1G1/SLC25A12/BAX/ISCA1/ATP6V1E1/ACADSB/SUCLG1/GPI/AFG3L2/TOMM70/ATP5MG/NDUFA8/CPT1A/COX4I1/TIMM9/IMMT/COX7C/NDUFA4/ATP6V1F/ACO2/UQCRFS1/COX8A/DLD/SUCLA2/FH/ECHS1/PDHX/COX7A2/NDUFS2/NDUFV2/NDUFS8/MTX2/NDUFB1/COX17/IDH3A/MRPL15/ATP5F1D/UQCRH/CS/NDUFB4/MRPL35/MTRR/NDUFA1/NDUFS7/COX6A1/MDH2/ATP5F1A/UQCRC2/NDUFA6/COX5B/NDUFA6/NDUFA6/NDUFB3/NDUFA6/PMPCA/ATP5F1E/RHOT2/IDH1/SDHD/BDH2/VDAC3/NDUFV1/HC…
HALLMARK_MTORC1_SIGNALING	HALLMARK_MTORC1_SIGNALING	189	-0.4557059	-2.142829697	1.00E-10	1.00E-09	5.89E-10	4373	tags=65%, list=33%, signal=44%	MTHFD2/CYP51A1/RAB1A/RRM2/PDK1/CYB5B/ACTR3/HSP90B1/PITPNB/SHMT2/ALDOA/GOT1/SLC2A1/EPRS1/SCD/MAP2K3/TUBG1/ELOVL5/TMEM97/ERO1A/AURKA/PHGDH/SLC37A4/SLC1A5/GPI/ARPC5L/MLLT11/FDXR/PRDX1/MCM2/M6PR/CORO1A/IMMT/NMT1/NAMPT/PPIA/PLK1/NUP205/QDPR/PSMC2/GSR/ACACA/EBP/UNG/SERP1/SERPINH1/GAPDH/ACLY/LDLR/TFRC/RPN1/SLC7A5/HSPA4/SORD/IFRD1/PSMC6/DHCR7/NIBAN1/DAPP1/COPS5/PSMD14/ACACA/RDH11/SLC6A6/ABCF2/PSMC4/PSMA4…
HALLMARK_TNFA_SIGNALING_VIA_NFKB	HALLMARK_TNFA_SIGNALING_VIA_NFKB	142	0.517255607	1.987170926	4.05E-07	3.38E-06	1.99E-06	2288	tags=36%, list=17%, signal=31%	EGR3/BCL6/EGR1/FOS/KLF2/CDKN1A/TNFRSF9/JUN/HBEGF/BTG2/CCRL2/ATF3/SERPINE1/BCL3/SAT1/PHLDA1/RELB/IL23A/DDX58/PNRC1/CD69/NR4A1/KLF4/FOSB/GADD45B/SOCS3/IER3/SQSTM1/KLF6/IER3/IER3/IER3/IER3/BTG1/RNF19B/IER3/KLF10/NFAT5/PPP1R15A/ZFP36/FOSL2/IRS2/BMP2/TAP1/BIRC2/IRF1/DUSP1/IER2/IER5/IL6ST/MAFF/SDC4/NFKB2/DNAJB4/IFIH1/JUNB
HALLMARK_G2M_CHECKPOINT	HALLMARK_G2M_CHECKPOINT	195	-0.365723274	-1.722758586	8.62E-06	6.16E-05	3.63E-05	4153	tags=43%, list=31%, signal=30%	NUP98/G3BP1/BUB3/NUP50/SAP30/CTCF/LIG3/EWSR1/H2AZ2/SMARCC1/TMPO/CKS1B/JPT1/CBX1/PAFAH1B1/DR1/HNRNPU/HMGB3/MNAT1/AURKA/PRPF4B/MEIS2/SRSF10/RBM14/CUL3/HMGA1/DTYMK/MCM2/CUL4A/DBF4/RAD23B/CHAF1A/SRSF2/ORC5/PLK1/MCM5/MAD2L1/CUL1/MAP3K20/CKS2/STAG1/EXO1/MYC/SLC7A5/GINS2/MARCKS/ILF3/CCNA2/MCM6/RPA2/TFDP1/SLC7A1/LMNB1/RAD54L/TNPO2/TRA2B/SLC38A1/AMD1/H2AZ1/CDK4/FBXO5/MYBL2/NASP/CDC6/GSPT1/KPNB1/E2F4/UCK2/…
HALLMARK_UNFOLDED_PROTEIN_RESPONSE	HALLMARK_UNFOLDED_PROTEIN_RESPONSE	109	-0.431312917	-1.897749211	1.21E-05	7.56E-05	4.46E-05	4786	tags=62%, list=36%, signal=40%	SEC31A/VEGFA/ATF4/CHAC1/PARN/NFYA/MTHFD2/GOSR2/ATF6/HSP90B1/SHC1/SPCS3/SLC30A5/CXXC1/EDC4/POP4/WIPI1/CKS1B/FKBP14/PDIA5/ERO1A/PAIP1/PDIA6/EXOSC1/CEBPG/EIF4G1/LSM4/TATDN2/EXOSC10/EXOSC9/SDAD1/SRPRB/GEMIN4/SERP1/PREB/SRPRA/SLC7A5/EIF4A3/NPM1/SPCS1/TARS1/CALR/XPOT/DDX10/EIF4A1/EIF4E/IMP3/LSM1/ALDH18A1/FUS/NOP14/MTREX/EIF2S1/BANF1/EXOSC4/EIF4EBP1/DKC1/IARS1/HSPA5/STC2/PSAT1/NOLC1/NOP56/HSPA9/EXOSC5/N…
HALLMARK_APOPTOSIS	HALLMARK_APOPTOSIS	117	0.47750068	1.770328097	0.000276737	0.001537425	0.000906272	1841	tags=28%, list=14%, signal=25%	EGR3/AIFM3/SPTAN1/BMF/CDKN1A/TXNIP/JUN/BTG2/GSN/CLU/ATF3/SAT1/CD69/SMAD7/GADD45B/CYLD/IER3/SQSTM1/PDCD4/ERBB3/IER3/IER3/IER3/RNASEL/IER3/BNIP3L/IER3/RETSAT/CD14/PPP2R5B/CASP7/GNA15/BMP2/TAP1/ERBB2/IRF1
HALLMARK_ADIPOGENESIS	HALLMARK_ADIPOGENESIS	166	-0.339481948	-1.563546695	0.000328009	0.001640045	0.000966763	2950	tags=42%, list=22%, signal=33%	IMMT/NMT1/ACO2/COX8A/QDPR/DLD/ESRRA/RREB1/ECHS1/CMPK1/FZD4/DDT/TKT/ACLY/PREB/DDT/IDH3A/SLC25A1/MRPL15/TALDO1/CS/DHCR7/COX6A1/MDH2/ANGPT1/REEP6/MIGA2/YWHAG/SAMM50/SOD1/IDH1/DLAT/ATP5PO/TOB1/SDHB/CAT/UQCR11/GHITM/ELOVL6/UQCRQ/UQCR10/UQCRC1/ESYT1/PEX14/COX7B/MCCC1/AIFM1/CYC1/COQ3/STAT5A/PTCD3/NDUFA5/PRDX3/SNCG/NDUFS3/NDUFB7/FAH/PEMT/MTCH2/CHCHD10/VEGFB/CD36/AK2/COL15A1/CAVIN2/GRPEL1/NDUFAB1/SCARB1/S…
HALLMARK_KRAS_SIGNALING_DN	HALLMARK_KRAS_SIGNALING_DN	70	0.539640067	1.869187653	0.000536461	0.002438458	0.001437407	2544	tags=49%, list=19%, signal=40%	TG/C5/TCF7L1/YPEL1/BTG2/SELENOP/MSH5/DLK2/STAG3/MSH5/KCND1/RSAD2/LFNG/EGF/GPR19/MSH5/FGF22/IDUA/TENT5C/P2RX6/SKIL/MSH5/MSH5/MSH5/GP1BA/MSH5/SLC29A3/CPEB3/MSH5/MTHFR/SHOX2/ARHGDIG/EFHD1/COQ8A/MFSD6/NR4A2/PDCD1/PDCD1
HALLMARK_DNA_REPAIR	HALLMARK_DNA_REPAIR	145	-0.34224732	-1.565384609	0.000846575	0.003527395	0.002079306	3823	tags=44%, list=28%, signal=32%	ERCC8/POLR2D/NELFE/SNAPC4/EDF1/POLD1/POLR2C/POLA1/NFX1/SEC61A1/ZWINT/GTF3C5/POLR2G/BRF2/TMED2/NELFB/NUDT21/RFC4/POLD3/ITPA/SAC3D1/TARBP2/TYMS/POM121/FEN1/RFC2/POLR3C/NME3/UMPS/COX17/BOLA2/NT5C/RAD51/NT5C3A/GTF2A2/RAE1/BOLA2/RPA2/ADRM1/RFC3/DDB1/POLR2J/APRT/BCAP31/GTF2H1/POLR1H/DUT/ELOA/AAAS/PCNA/NELFCD/HPRT1/POLR2H/POLE4/RBX1/POLR1C/VPS37B/POLR2E/SF3A3/SSRP1/PNP/POLR2I/POLR1H/POLR1H/ALYREF/POLR1H…
HALLMARK_INTERFERON_GAMMA_RESPONSE	HALLMARK_INTERFERON_GAMMA_RESPONSE	130	0.428443131	1.627072016	0.001270414	0.004886208	0.002880291	3171	tags=40%, list=24%, signal=31%	FCGR1A/CDKN1A/HELZ2/TXNIP/VAMP5/IRF7/IRF7/MT2A/PARP14/LGALS3BP/APOL6/UPP1/DDX58/CD69/HLA-DMA/DHX58/RSAD2/SOCS3/LATS2/MVP/HLA-DMA/IFI27/SP110/BTG1/HLA-DMA/IL4R/TRIM21/BANK1/CASP7/STAT2/TDRD7/IFI27/TAP1/NOD1/IRF1/SOCS1/C1S/RNF213/NCOA3/IFIH1/IL10RA/IFI35/ST3GAL5/TAP1/BATF2/TNFAIP3/SAMHD1/IFITM3/TAP1/IRF2/TAPBP/TAPBP/TAPBP/EIF4E3/TAPBP/RIPK1/XCL1/TAP1
HALLMARK_COAGULATION	HALLMARK_COAGULATION	62	0.486520881	1.647936075	0.005737826	0.020492235	0.012079633	2249	tags=28%, list=17%, signal=24%	LEFTY2/F8/LGMN/GSN/CLU/SERPINE1/CTSK/RAPGEF3/MASP2/CTSV/GP1BA/C3/FN1/LTA4H/C1S/CTSB/MAFF/MSRB2
HALLMARK_FATTY_ACID_METABOLISM	HALLMARK_FATTY_ACID_METABOLISM	122	-0.326980134	-1.479180448	0.006155977	0.020519925	0.012095956	3208	tags=35%, list=24%, signal=27%	TP53INP2/CPT1A/APEX1/CRYZ/ACO2/DLD/SUCLA2/FH/ECHS1/BLVRA/PRDX6/NBN/MDH2/RDH11/REEP6/IDH1/RAP1GDS1/SDHD/HCCS/GCDH/ALDH1A1/MIF/H2AZ1/PPARA/MIF/UROD/PDHA1/FASN/ADSL/ECI2/TDO2/TDO2/SMS/CD36/IDH3B/HSD17B10/ACAT2/MIX23/ODC1/NTHL1/LDHA/HPGD/PTS/ACSS1
HALLMARK_INTERFERON_ALPHA_RESPONSE	HALLMARK_INTERFERON_ALPHA_RESPONSE	72	0.454865511	1.573136356	0.009679787	0.028993766	0.017091062	2758	tags=35%, list=21%, signal=28%	UBA7/HELZ2/TXNIP/IRF7/IRF7/CCRL2/PARP14/LGALS3BP/SAMD9/DHX58/RSAD2/IFI27/SP110/IL4R/TRIM21/STAT2/TDRD7/IFI27/TAP1/IRF1/C1S/IFIH1/IFI35/NUB1/TAP1/BATF2/IFITM3/TAP1/IRF2
HALLMARK_REACTIVE_OXYGEN_SPECIES_PATHWAY	HALLMARK_REACTIVE_OXYGEN_SPECIES_PATHWAY	45	-0.430235847	-1.611412324	0.00985788	0.028993766	0.017091062	3275	tags=51%, list=24%, signal=39%	PRDX1/HMOX2/PDLIM1/HMOX2/ATOX1/GSR/NDUFS2/TXN/PRDX6/NDUFB4/MSRA/NDUFA6/NDUFA6/NDUFA6/SOD1/NDUFA6/PRNP/SOD2/CAT/LAMTOR5/EGLN2/PFKP/PTPA/PRDX2/PRDX4/MGST1
HALLMARK_TGF_BETA_SIGNALING	HALLMARK_TGF_BETA_SIGNALING	47	0.506376566	1.632907652	0.014060907	0.039058075	0.023023707	2409	tags=30%, list=18%, signal=25%	LEFTY2/LTBP2/SERPINE1/SMAD7/ACVR1/KLF10/SKIL/PPP1R15A/BMP2/SPTBN1/SMAD6/BMPR2/JUNB/TJP1/TGFB1
HALLMARK_P53_PATHWAY	HALLMARK_P53_PATHWAY	160	0.361775171	1.396361899	0.018723941	0.04927353	0.029045449	2438	tags=29%, list=18%, signal=24%	RRAD/FOS/CDKN1A/CEBPA/TXNIP/JUN/HBEGF/BTG2/ATF3/MXD4/ABAT/UPP1/OSGIN1/SAT1/TAX1BP3/PDGFA/ABHD4/KLF4/VWA5A/TP53/IER3/IER3/NDRG1/IER3/IER3/FOXO3/IER3/BTG1/RNF19B/IER3/RETSAT/CSRNP2/H2AW/PPP1R15A/NOTCH1/APAF1/BMP2/FUCA1/TAP1/H1-2/SOCS1/ACVR1B/IER5/BAIAP2/S100A10/KIF13B/COQ8A/TGFB1/DDB2/PIDD1
