# Supplementary material for: A Novel BRD Family PROTAC Inhibitor dBET1 Exerts Great Anti-Cancer Effects by Targeting c-MYC in Acute Myeloid Leukemia Cells
Source: Pathol Oncol Res. 2022 Jun 27;28:1610447. doi: 10.3389/pore.2022.1610447 (PMC9272305; doi:10.3389/pore.2022.1610447)
Supplement: Supplementary file 2 [file DataSheet2.csv]

	ensembl_gene_id	NC24h_1_count	NC24h_2_count	dBET1_24h_1_count	dBET1_24h_2_count	baseMean	log2FoldChange	lfcSE	stat	pvalue	padj	change	entrezgene_id	external_gene_name	gene_biotype	description	chromosome_name	start_position	end_position
3548	ENSG00000113916	71.2167699038764	58.6286987571007	4661.69199193372	4558	2337.38436514867	6.14533784179233	0.160792974598432	38.2189449330098	0	0	UP	604	BCL6	protein_coding	BCL6 transcription repressor [Source:HGNC Symbol;Acc:HGNC:1001]	3	187721377	187745725
21786	ENSG00000265972	3050.77244047687	2882.22870854104	22996.7742422325	23177	13026.6938478126	2.96007213134027	0.0836221382082062	35.3981875465819	1.82070945990747e-274	1.83554824200571e-270	UP	10628	TXNIP	protein_coding	thioredoxin interacting protein [Source:HGNC Symbol;Acc:HGNC:16952]	1	145992435	145996579
6540	ENSG00000140450	228.086141448901	181.120801517472	4705.38625138738	4477	2397.89829858844	4.48460885949439	0.126974417983187	35.3189952017595	3.00118445736647e-273	2.01709607379601e-269	UP	91947	ARRDC4	protein_coding	arrestin domain containing 4 [Source:HGNC Symbol;Acc:HGNC:28087]	15	97960703	97973833
13193	ENSG00000197694	787.23402407258	811.379313156304	8033.91783821279	8424	4514.13279386042	3.36410619780047	0.0954366158775675	35.2496383790072	3.47499330979119e-272	1.75165725263299e-268	UP	6709	SPTAN1	protein_coding	spectrin alpha, non-erythrocytic 1 [Source:HGNC Symbol;Acc:HGNC:11273]	9	128552558	128633662
4260	ENSG00000120738	496.592611762165	555.925697143222	6040.48862358252	5684	3194.25173312198	3.47866738110411	0.106431104534417	32.6846873977448	2.57766686773581e-234	1.03946994108314e-230	UP	1958	EGR1	protein_coding	early growth response 1 [Source:HGNC Symbol;Acc:HGNC:3238]	5	138465479	138469303
13394	ENSG00000198673	635.176596439979	632.3523937373	6458.98253079423	7609	3833.87788024288	3.47224496875712	0.11048471297101	31.4273791856454	8.55403586744912e-217	2.87458375325628e-213	UP	338811	TAFA2	protein_coding	TAFA chemokine like family member 2 [Source:HGNC Symbol;Acc:HGNC:21589]	12	61708259	62279150
13006	ENSG00000196787	369.557292474169	352.819133591838	3314.9378172176	3139	1794.0785608209	3.15888048237047	0.115598135628657	27.3263964439524	2.06061553187848e-164	5.93545585275226e-161	UP	8969	H2AC11	protein_coding	H2A clustered histone 11 [Source:HGNC Symbol;Acc:HGNC:4737]	6	27133042	27135291
23381	ENSG00000274267	46.1946615592712	37.6898777724219	1726.40874019124	1743	888.323319880734	5.36537735486075	0.199784804665261	26.8557829703336	7.21986344535253e-159	1.81967633310804e-155	UP	NA	NA	NA	NA	NA	NA	NA
624	ENSG00000055118	17011.1841192016	18636.5976174134	3624.68156756688	3544	10704.1158260455	-2.31397192289405	0.0878350006972166	-26.3445312748472	5.92907029471521e-153	1.3283093816927e-149	DOWN	3757	KCNH2	protein_coding	potassium voltage-gated channel subfamily H member 2 [Source:HGNC Symbol;Acc:HGNC:6251]	7	150944961	150978321
314	ENSG00000017483	4235.47303171568	4722.7510730943	649.587990544399	639	2561.70302383859	-2.79722824794666	0.107718488038625	-25.9679494103525	1.14026828537534e-148	2.29912294380229e-145	DOWN	92745	SLC38A5	protein_coding	solute carrier family 38 member 5 [Source:HGNC Symbol;Acc:HGNC:18070]	X	48458537	48470260
42	ENSG00000004478	9845.23724481967	10033.8830158581	2120.62805881759	2056	6013.93707987384	-2.25078604548528	0.0871751283958174	-25.8191308335747	5.40783371827058e-147	9.91255920558997e-144	DOWN	2288	FKBP4	protein_coding	FKBP prolyl isomerase 4 [Source:HGNC Symbol;Acc:HGNC:3720]	12	2794970	2805423
8380	ENSG00000159399	3257.6860287111	3103.1332699294	457.333248948299	424	1810.5381368972	-2.85129079032055	0.113467014521892	-25.1288077185676	2.40958750103e-139	4.04870939860565e-136	DOWN	3099	HK2	protein_coding	hexokinase 2 [Source:HGNC Symbol;Acc:HGNC:4923]	2	74834127	74893359
4660	ENSG00000125148	2274.12469301162	2502.18910766912	11870.2738182441	11116	6940.6469047312	2.2671021839259	0.0926923880493332	24.4583426065072	4.10228158107568e-132	6.36263873224839e-129	UP	4502	MT2A	protein_coding	metallothionein 2A [Source:HGNC Symbol;Acc:HGNC:7406]	16	56608584	56609497
5662	ENSG00000134333	20327.5758636443	19912.8187564295	5178.25523703031	5088	12626.662464276	-1.97073338028938	0.0811319334654445	-24.290477203144	2.47157909090689e-130	3.55960351499683e-127	DOWN	3939	LDHA	protein_coding	lactate dehydrogenase A [Source:HGNC Symbol;Acc:HGNC:6535]	11	18394560	18408425
5389	ENSG00000131914	3459.78767303291	3757.47142570061	597.154879200008	551	2091.35349448338	-2.65177858427207	0.110950156189561	-23.9006295740715	3.01691734705751e-126	4.0553402979147e-123	DOWN	79727	LIN28A	protein_coding	lin-28 homolog A [Source:HGNC Symbol;Acc:HGNC:15986]	1	26410817	26429728
11233	ENSG00000177606	457.134671680288	563.25428448786	3691.67943206249	3471	2045.76709705766	2.8129951620574	0.120746437484268	23.2967135152447	4.78670890296935e-120	6.03215072566068e-117	UP	3725	JUN	protein_coding	Jun proto-oncogene, AP-1 transcription factor subunit [Source:HGNC Symbol;Acc:HGNC:6204]	1	58780791	58784047
4404	ENSG00000122566	29521.2759027217	31476.2826452184	8024.20800277864	8227	19312.1916376797	-1.90819426272973	0.0823390126324422	-23.1748499492923	8.16681210363477e-119	9.68631955562282e-116	DOWN	3181	HNRNPA2B1	protein_coding	heterogeneous nuclear ribonucleoprotein A2/B1 [Source:HGNC Symbol;Acc:HGNC:5033]	7	26173057	26201529
10192	ENSG00000170144	23789.2883142422	23333.1751642768	6613.36891419716	6405	15035.208098179	-1.85585819123405	0.0807450810748187	-22.9841640695661	6.71320169545091e-117	7.51990476585426e-114	DOWN	220988	HNRNPA3	protein_coding	heterogeneous nuclear ribonucleoprotein A3 [Source:HGNC Symbol;Acc:HGNC:24941]	2	177212563	177223958
15914	ENSG00000226950	4341.33579778901	4528.02003793679	920.492399157085	875	2666.21205872072	-2.30427257277196	0.100529508230964	-22.9213552649432	2.8458233925435e-116	3.02001774020287e-113	DOWN	57291	DANCR	lncRNA	differentiation antagonizing non-protein coding RNA [Source:HGNC Symbol;Acc:HGNC:28964]	4	52712325	52723623
13136	ENSG00000197381	310.851576742596	347.584428345668	2265.30460678637	2373	1324.18515296866	2.81762723134966	0.124629064534969	22.6081070403852	3.60678443013917e-113	3.6361797232448e-110	UP	104	ADARB1	protein_coding	adenosine deaminase RNA specific B1 [Source:HGNC Symbol;Acc:HGNC:226]	21	45073853	45226560
1920	ENSG00000100285	2870.80573815221	3044.5045711723	536.9538995083	550	1750.5660522082	-2.44411582644808	0.11117124952767	-21.9851430728027	3.99534688724528e-107	3.8361037755965e-104	DOWN	4744	NEFH	protein_coding	neurofilament heavy [Source:HGNC Symbol;Acc:HGNC:7737]	22	29480218	29491390
7804	ENSG00000152795	6144.85237616555	6277.45853120671	1576.87727450539	1628	3906.79704546941	-1.95461379711226	0.0918270782475613	-21.2858106172421	1.53666641939014e-100	1.40835477337106e-97	DOWN	9987	HNRNPDL	protein_coding	heterogeneous nuclear ribonucleoprotein D like [Source:HGNC Symbol;Acc:HGNC:5037]	4	82422564	82430408
3755	ENSG00000115758	15917.9104622989	16433.8336498252	4741.31264249372	4320	10353.2641886544	-1.83597790229928	0.0876941590850146	-20.9361481021719	2.50946151026938e-97	2.19992488832876e-94	DOWN	4953	ODC1	protein_coding	ornithine decarboxylase 1 [Source:HGNC Symbol;Acc:HGNC:8109]	2	10439968	10448327
14342	ENSG00000210082	46609.4511245221	42478.5861316179	154385.412419385	146447	97480.1124188814	1.75563896610224	0.0843159087612579	20.8221555326334	2.72641115432991e-96	2.29052617103142e-93	UP	NA	MT-RNR2	Mt_rRNA	mitochondrially encoded 16S rRNA [Source:HGNC Symbol;Acc:HGNC:7471]	MT	1671	3229
6069	ENSG00000136929	2089.34604677454	1920.08988429505	329.163421217565	308	1161.64983807179	-2.65362097258136	0.128295074046036	-20.6837323436843	4.85364121890703e-95	3.9145587158729e-92	DOWN	55363	HEMGN	protein_coding	hemogen [Source:HGNC Symbol;Acc:HGNC:17509]	9	97926791	97944856
8379	ENSG00000159388	280.055135703081	264.876085456187	1943.90905391612	1757	1061.46006876885	2.76320306752629	0.133844723617501	20.6448412223027	1.08618843011122e-94	8.42339127551254e-92	UP	7832	BTG2	protein_coding	BTG anti-proliferation factor 2 [Source:HGNC Symbol;Acc:HGNC:1131]	1	203305491	203309602
10255	ENSG00000170515	9111.89699256624	9116.76265672915	2688.65343171516	2601	5879.57827025264	-1.78492763565004	0.0865373759109437	-20.6260892112897	1.60085153075247e-94	1.19548034868748e-91	DOWN	5036	PA2G4	protein_coding	proliferation-associated 2G4 [Source:HGNC Symbol;Acc:HGNC:8550]	12	56104537	56113910
18194	ENSG00000239672	2650.41870696318	2953.42069988895	541.808817225373	504	1662.41205601938	-2.42140000801903	0.117469764927227	-20.6129637657749	2.09973208974037e-94	1.51203207590839e-91	DOWN	4830	NME1	protein_coding	NME/NM23 nucleoside diphosphate kinase 1 [Source:HGNC Symbol;Acc:HGNC:7849]	17	51153559	51162428
553	ENSG00000049239	116.449042680663	120.398220661903	1194.30975840002	1187	654.539255435645	3.33025462832223	0.16209891564856	20.5445830096879	8.60470558024321e-94	5.98264409015323e-91	UP	9563	H6PD	protein_coding	hexose-6-phosphate dehydrogenase/glucose 1-dehydrogenase [Source:HGNC Symbol;Acc:HGNC:4795]	1	9234774	9271337
5207	ENSG00000130589	188.628201367024	172.7452731236	1506.96645937953	1411	819.834983467539	3.01230224315291	0.146786223312004	20.5216959411107	1.37819808036653e-93	9.26286929814346e-91	UP	85441	HELZ2	protein_coding	helicase with zinc finger 2 [Source:HGNC Symbol;Acc:HGNC:30021]	20	63558086	63574239
10619	ENSG00000172927	1989.25761339611	1992.32881669219	348.583092085858	345	1168.79238054354	-2.52116191621326	0.123187423625257	-20.4660657883615	4.3213002164611e-93	2.810657298855e-90	DOWN	26579	MYEOV	protein_coding	myeloma overexpressed [Source:HGNC Symbol;Acc:HGNC:7563]	11	69294151	69367726
21337	ENSG00000261716	204.026421886781	180.073860468238	1460.35924929563	1563	851.864882912662	2.97495357811386	0.145631537264078	20.427948739697	9.43844534521218e-93	5.94710542173479e-90	UP	NA	H2BC20P	transcribed_unprocessed_pseudogene	H2B clustered histone 20, pseudogene [Source:HGNC Symbol;Acc:HGNC:20516]	1	149844498	149850937
6237	ENSG00000138074	4847.55229737602	4561.52215151228	1121.48599264392	1200	2932.64011038305	-2.01921173136258	0.0998389551595776	-20.2246881303513	5.93646053615502e-91	3.62717738759072e-88	DOWN	8884	SLC5A6	protein_coding	solute carrier family 5 member 6 [Source:HGNC Symbol;Acc:HGNC:11041]	2	27199587	27212958
2998	ENSG00000108561	8624.92826862892	8896.90503639002	2611.9457317854	2512	5661.44475920109	-1.773754755832	0.0877877211306854	-20.2050438601942	8.83911227129251e-91	5.24185355076679e-88	DOWN	708	C1QBP	protein_coding	complement C1q binding protein [Source:HGNC Symbol;Acc:HGNC:1243]	17	5432777	5448830
7026	ENSG00000144381	22938.5366305256	22163.7420122825	7377.53296286448	7453	14983.2029014181	-1.60464946681951	0.0805824682168134	-19.9131337414744	3.13103453750447e-88	1.80374426799151e-85	DOWN	3329	HSPD1	protein_coding	heat shock protein family D (Hsp60) member 1 [Source:HGNC Symbol;Acc:HGNC:5261]	2	197486584	197516737
6327	ENSG00000138668	8185.11659503336	9031.9604317412	2414.83607247223	2404	5508.9782748117	-1.83699143282403	0.0926895334953552	-19.8187579929516	2.0510846570823e-87	1.14877833168751e-84	DOWN	3184	HNRNPD	protein_coding	heterogeneous nuclear ribonucleoprotein D [Source:HGNC Symbol;Acc:HGNC:5036]	4	82352498	82374503
914	ENSG00000069482	4964.00134005668	6071.21114450762	1181.68697233562	1111	3331.97486422498	-2.2667322264967	0.114530169511895	-19.7915731388249	3.51885268406044e-87	1.91758450455975e-84	DOWN	51083	GAL	protein_coding	galanin and GMAP prepropeptide [Source:HGNC Symbol;Acc:HGNC:4114]	11	68683779	68691175
3462	ENSG00000113013	16302.8659752928	15673.7544480813	5177.2842534869	5157	10577.7261692152	-1.62959998669898	0.082456071387336	-19.7632504105606	6.17006947592945e-87	3.27387133797804e-84	DOWN	3313	HSPA9	protein_coding	heat shock protein family A (Hsp70) member 9 [Source:HGNC Symbol;Acc:HGNC:5244]	5	138553756	138575416
1949	ENSG00000100351	2531.08249793507	2409.0113542873	526.273080530739	487	1488.34173318828	-2.28540127302417	0.11611077288319	-19.6829391130085	3.01971849458232e-86	1.56119446169906e-83	DOWN	9402	GRAP2	protein_coding	GRB2 related adaptor protein 2 [Source:HGNC Symbol;Acc:HGNC:4563]	22	39901084	39973721
2661	ENSG00000105610	3840.8936308969	4653.65296384486	892.33387639806	827	2553.47011778496	-2.30433636320179	0.117859901915982	-19.5514871957426	4.00668930387496e-85	2.01967191085077e-82	DOWN	10661	KLF1	protein_coding	Kruppel like factor 1 [Source:HGNC Symbol;Acc:HGNC:6345]	19	12884422	12887201
4825	ENSG00000126457	6857.02007520431	7398.73239493626	2052.65921077856	2044	4588.10292022978	-1.79893629513107	0.0922577721167224	-19.4990216418308	1.1190237274214e-84	5.5031403453653e-82	DOWN	3276	PRMT1	protein_coding	protein arginine methyltransferase 1 [Source:HGNC Symbol;Acc:HGNC:5187]	19	49675786	49689029
7558	ENSG00000149781	4817.71824511899	5433.62404552415	1301.11794817563	1279	3207.86505970469	-1.99012638903329	0.10215278393561	-19.481861505485	1.56485181274159e-84	7.51240645245444e-82	DOWN	83706	FERMT3	protein_coding	fermitin family member 3 [Source:HGNC Symbol;Acc:HGNC:23151]	11	64206678	64223886
3852	ENSG00000116649	6720.36086809147	7695.01671186946	1894.38889320198	1874	4545.94161829073	-1.93545103110266	0.0994112619493694	-19.4691325021948	2.00640584680075e-84	9.40817699745196e-82	DOWN	6723	SRM	protein_coding	spermidine synthase [Source:HGNC Symbol;Acc:HGNC:11296]	1	11054584	11060020
3730	ENSG00000115541	2495.47411298313	2533.59733914614	491.317672967811	560	1520.09728127427	-2.25841507679752	0.117510534115913	-19.2188308374959	2.57507084286887e-82	1.18002621374466e-79	DOWN	3336	HSPE1	protein_coding	heat shock protein family E (Hsp10) member 1 [Source:HGNC Symbol;Acc:HGNC:5269]	2	197500140	197503449
6745	ENSG00000142227	5143.00565359886	5500.62827267512	1410.83908858148	1512	3391.61825371387	-1.86456240060533	0.0977955276936118	-19.0659270886794	4.84611907053203e-81	2.17138441820305e-78	DOWN	2014	EMP3	protein_coding	epithelial membrane protein 3 [Source:HGNC Symbol;Acc:HGNC:3335]	19	48321509	48330553
10713	ENSG00000173638	2810.17524485566	3082.19444894472	662.210776608789	690	1811.14511760229	-2.12344867735804	0.111489115346657	-19.0462420547111	7.05915430668679e-81	3.0942114844723e-78	DOWN	6573	SLC19A1	protein_coding	solute carrier family 19 member 1 [Source:HGNC Symbol;Acc:HGNC:10937]	21	45493572	45573365
12112	ENSG00000184678	325.287408479868	341.302782050265	1843.89774894441	1748	1064.62198486864	2.43040425662358	0.128001025287959	18.987381164768	2.1687803081566e-80	9.3040675219918e-78	UP	8349	H2BC21	protein_coding	H2B clustered histone 21 [Source:HGNC Symbol;Acc:HGNC:4760]	1	149884459	149886652
7174	ENSG00000145833	5426.91034443188	4977.15774805815	1472.0110518166	1488	3341.01978607666	-1.81360622910243	0.0974622012058005	-18.6083035952864	2.75193466957437e-77	1.15598455713808e-74	DOWN	9879	DDX46	protein_coding	DEAD-box helicase 46 [Source:HGNC Symbol;Acc:HGNC:18681]	5	134758771	134855133
7520	ENSG00000149485	6053.42544182949	5501.67521372436	1676.88857947709	1653	3721.24730875774	-1.79508211559231	0.0968414531015075	-18.5362988482911	1.05218376278929e-76	4.32962881818783e-74	DOWN	3992	FADS1	protein_coding	fatty acid desaturase 1 [Source:HGNC Symbol;Acc:HGNC:3574]	11	61799627	61829318
3648	ENSG00000115053	26252.0412086208	27088.552707879	9667.11215823622	9261	18067.176518684	-1.49467688462396	0.0809624265685203	-18.4613647092084	4.22529563604638e-76	1.70389271819206e-73	DOWN	4691	NCL	protein_coding	nucleolin [Source:HGNC Symbol;Acc:HGNC:7667]	2	231453531	231483641
8115	ENSG00000156515	10555.4801662935	11380.2492051729	3611.08779795907	3579	7281.45429235637	-1.60913641177211	0.087679926586785	-18.3523923252764	3.15892362619792e-75	1.24888974656919e-72	DOWN	3098	HK1	protein_coding	hexokinase 1 [Source:HGNC Symbol;Acc:HGNC:4922]	10	69269984	69401884
7342	ENSG00000147465	1468.60528207183	1377.77442079187	232.065066876101	183	815.361192434949	-2.77695758081509	0.151514148592948	-18.3280413519371	4.94389475742104e-75	1.91699519219001e-72	DOWN	6770	STAR	protein_coding	steroidogenic acute regulatory protein [Source:HGNC Symbol;Acc:HGNC:11359]	8	38142700	38150992
2357	ENSG00000103202	3264.4227501885	3733.39178156823	858.349452378548	862	2179.54099603382	-2.02399652434765	0.110631842384308	-18.2948822032339	9.08973827629941e-75	3.4580451483967e-72	DOWN	4833	NME4	protein_coding	NME/NM23 nucleoside diphosphate kinase 4 [Source:HGNC Symbol;Acc:HGNC:7852]	16	396725	410367
5215	ENSG00000130656	2269.3127490992	2544.06674963847	529.186031160982	542	1471.14138247466	-2.16766556349098	0.118951296135487	-18.2231352991899	3.38209231857058e-74	1.26283569295072e-71	DOWN	3050	HBZ	protein_coding	hemoglobin subunit zeta [Source:HGNC Symbol;Acc:HGNC:4835]	16	142728	154503
9486	ENSG00000166197	9149.43015508315	8783.83540307276	3029.4686554537	2897	5964.9335534024	-1.5973907300082	0.0878316499129199	-18.1869602995267	6.54719961001272e-74	2.40020337703066e-71	DOWN	9221	NOLC1	protein_coding	nucleolar and coiled-body phosphoprotein 1 [Source:HGNC Symbol;Acc:HGNC:15608]	10	102152176	102163871
7993	ENSG00000155115	1924.77756496963	2085.50657007401	436.942594536591	412	1214.80668239506	-2.23959920683019	0.123431202376726	-18.1445142209235	1.4188395040085e-73	5.10858230702202e-71	DOWN	112495	GTF3C6	protein_coding	general transcription factor IIIC subunit 6 [Source:HGNC Symbol;Acc:HGNC:20872]	6	110958706	110967890
2140	ENSG00000101361	12574.5718319466	13526.4783561025	4193.67792400786	4445	8684.93202801424	-1.59521577142548	0.0881827069746221	-18.0898934287032	3.82826644704846e-73	1.35419888371646e-70	DOWN	10528	NOP56	protein_coding	NOP56 ribonucleoprotein [Source:HGNC Symbol;Acc:HGNC:15911]	20	2652593	2658393
11863	ENSG00000183010	3874.57723828387	4298.73994815456	1130.22484453465	1132	2608.88550774327	-1.85302103974092	0.103289266553527	-17.9401122843741	5.73391504729822e-72	1.99332636377024e-69	DOWN	5831	PYCR1	protein_coding	pyrroline-5-carboxylate reductase 1 [Source:HGNC Symbol;Acc:HGNC:9721]	17	81932384	81942412
1111	ENSG00000075340	2990.14194718032	2836.16330237474	780.670768905376	752	1839.74400461511	-1.92655739880248	0.10753394426521	-17.9158070687989	8.87722390354977e-72	3.03375365368261e-69	DOWN	119	ADD2	protein_coding	adducin 2 [Source:HGNC Symbol;Acc:HGNC:244]	2	70607618	70768225
989	ENSG00000071626	6668.39187383729	7702.3452992141	1832.24594642344	2051	4563.49577986871	-1.88779048456466	0.105441873451437	-17.9036128889924	1.10514296259174e-71	3.71383292578955e-69	DOWN	26528	DAZAP1	protein_coding	DAZ associated protein 1 [Source:HGNC Symbol;Acc:HGNC:2683]	19	1407569	1435687
4039	ENSG00000118513	3855.32946263417	3458.04628561971	951.563872546354	1003	2316.98490520006	-1.90396224899985	0.10718166287775	-17.763880479924	1.34598865548344e-70	4.44904414106764e-68	DOWN	4602	MYB	protein_coding	MYB proto-oncogene, transcription factor [Source:HGNC Symbol;Acc:HGNC:7545]	6	135181308	135219173
24581	ENSG00000281398	3354.88729574207	3427.68499519192	963.215675067329	984	2182.44699150033	-1.80042095635682	0.101540435381923	-17.7310738287158	2.41379709422182e-70	7.84990174367653e-68	DOWN	NA	NA	NA	NA	NA	NA	NA
9476	ENSG00000166165	5599.17793649666	6242.90947658199	1812.82627555515	1710	3841.22842215845	-1.74892408427319	0.0991952195520412	-17.6311327518726	1.42091540626512e-69	4.5476059264323e-67	DOWN	1152	CKB	protein_coding	creatine kinase B [Source:HGNC Symbol;Acc:HGNC:1991]	14	103519667	103522833
12700	ENSG00000188536	3520.41816632946	3045.55151222153	793.293554969766	837	2049.06580838019	-2.01021065284825	0.114049525243546	-17.6257695817284	1.56228267626096e-69	4.92192275022653e-67	DOWN	3040	HBA2	protein_coding	hemoglobin subunit alpha 2 [Source:HGNC Symbol;Acc:HGNC:4824]	16	172876	173710
599	ENSG00000053372	4941.86639805953	5382.32393411169	1597.26792891709	1461	3345.61456527208	-1.75501339427711	0.100625901991968	-17.4409705606136	4.0316874001275e-68	1.25062943151955e-65	DOWN	51154	MRTO4	protein_coding	MRT4 homolog, ribosome maturation factor [Source:HGNC Symbol;Acc:HGNC:18477]	1	19251805	19260128
13158	ENSG00000197498	2446.3922850764	2429.95017527198	600.067829830252	648	1531.10257254466	-1.96631075505041	0.112771176713522	-17.4362883527013	4.37585988535196e-68	1.33682519497502e-65	DOWN	84154	RPF2	protein_coding	ribosome production factor 2 homolog [Source:HGNC Symbol;Acc:HGNC:20870]	6	110982015	111028263
4284	ENSG00000120949	999.921945001724	1091.959514351	146.618515055612	112	587.624993602084	-3.01445270564901	0.173237520125136	-17.4006918563113	8.15124450924736e-68	2.45303795582022e-65	DOWN	943	TNFRSF8	protein_coding	TNF receptor superfamily member 8 [Source:HGNC Symbol;Acc:HGNC:11923]	1	12063303	12144207
5438	ENSG00000132382	4994.7977810962	5390.69946250556	1646.78808963124	1612	3411.07133330825	-1.67202745104745	0.0961124128855024	-17.3965817822024	8.75753959122614e-68	2.59673927614548e-65	DOWN	10514	MYBBP1A	protein_coding	MYB binding protein 1a [Source:HGNC Symbol;Acc:HGNC:7546]	17	4538897	4555386
3770	ENSG00000115875	6106.35682486616	6428.21804229639	1780.78381862246	2025	4085.08967144625	-1.71973597469326	0.0994629316817607	-17.2902200409263	5.57391021001843e-67	1.62879350093626e-64	DOWN	6432	SRSF7	protein_coding	serine and arginine rich splicing factor 7 [Source:HGNC Symbol;Acc:HGNC:10789]	2	38743599	38751494
1557	ENSG00000089220	4660.84887357396	4806.50635703302	1548.71875174636	1484	3125.01849558834	-1.6422374589273	0.0952536429475586	-17.2406787615612	1.31483953727402e-66	3.787301370008e-64	DOWN	5037	PEBP1	protein_coding	phosphatidylethanolamine binding protein 1 [Source:HGNC Symbol;Acc:HGNC:8630]	12	118136124	118145584
19214	ENSG00000249859	1535.01010806328	1536.90946027542	315.56965160976	328	928.872304987117	-2.25510192023571	0.130819011190847	-17.2383348544488	1.36924226744212e-66	3.88845518851202e-64	DOWN	NA	PVT1	lncRNA	Pvt1 oncogene [Source:HGNC Symbol;Acc:HGNC:9709]	8	127794526	128187101
11	ENSG00000001497	3971.77850531484	4022.3475111568	1268.10450769953	1230	2623.05763104279	-1.67803110587522	0.0975001083435182	-17.2105563202359	2.21295647862472e-66	6.19720020534865e-64	DOWN	81887	LAS1L	protein_coding	LAS1 like ribosome biogenesis factor [Source:HGNC Symbol;Acc:HGNC:25726]	X	65512582	65534787
4957	ENSG00000128050	9803.85452717282	8983.80114347644	3234.34618311419	3215	6309.25046344086	-1.54263012447025	0.0899356308591917	-17.1526024750466	6.00996267437304e-66	1.65998462196416e-63	DOWN	10606	PAICS	protein_coding	phosphoribosylaminoimidazole carboxylase and phosphoribosylaminoimidazolesuccinocarboxamide synthase [Source:HGNC Symbol;Acc:HGNC:8587]	4	56435741	56464578
9650	ENSG00000167085	4288.40441475234	4446.35863609654	1376.85466456197	1411	2880.65442885271	-1.64759241278278	0.0962512746186026	-17.1176165646782	1.09674745668795e-65	2.98834040124314e-63	DOWN	5245	PHB	protein_coding	prohibitin [Source:HGNC Symbol;Acc:HGNC:8912]	17	49404049	49414905
3946	ENSG00000117395	4432.76273212506	5056.72526779993	1345.7831911727	1412	3061.81779777442	-1.78271825995812	0.104534944540858	-17.05380213084	3.27518256750482e-65	8.80500081447996e-63	DOWN	10969	EBNA1BP2	protein_coding	EBNA1 binding protein 2 [Source:HGNC Symbol;Acc:HGNC:15531]	1	43164175	43270936
9639	ENSG00000166986	5946.60028697368	5789.58400226369	1932.25725139515	2029	3924.36038515813	-1.56702975283156	0.0919796830284286	-17.0366944224762	4.38844794506787e-65	1.16426678837373e-62	DOWN	4141	MARS1	protein_coding	methionyl-tRNA synthetase 1 [Source:HGNC Symbol;Acc:HGNC:6898]	12	57475445	57517569
11398	ENSG00000178952	7076.44471761085	7623.82472052155	2458.53033192589	2536	4923.69994251457	-1.55737355907293	0.0914987091647952	-17.0207161750009	5.76610286247855e-65	1.50989522098903e-62	DOWN	7284	TUFM	protein_coding	Tu translation elongation factor, mitochondrial [Source:HGNC Symbol;Acc:HGNC:12420]	16	28842411	28846348
40	ENSG00000004455	5482.728893816	5502.72215477359	1832.24594642344	1894	3677.92424875326	-1.55983817747519	0.0917336600463856	-17.0039893392071	7.67168138256506e-65	1.98312963739307e-62	DOWN	204	AK2	protein_coding	adenylate kinase 2 [Source:HGNC Symbol;Acc:HGNC:362]	1	33007940	33080996
4523	ENSG00000123933	258.882582488416	286.8618474901	1394.33236834343	1386	831.519199580487	2.35003759256546	0.138491286406372	16.9688480304081	1.3964459336295e-64	3.5641189063002e-62	UP	10608	MXD4	protein_coding	MAX dimerization protein 4 [Source:HGNC Symbol;Acc:HGNC:13906]	4	2247432	2262109
3033	ENSG00000108829	7996.48839366634	7665.70236249091	2807.11342401174	2768	5309.32604504225	-1.49024485048119	0.0878672522134576	-16.9601849715399	1.61834199308464e-64	4.04889568517482e-62	DOWN	55379	LRRC59	protein_coding	leucine rich repeat containing 59 [Source:HGNC Symbol;Acc:HGNC:28817]	17	50375059	50397523
3298	ENSG00000111669	13202.0493181267	14329.4821408649	4835.49804620494	5019	9346.50737629915	-1.48220138049625	0.0873945273004633	-16.9598878360017	1.62654639934117e-64	4.04889568517482e-62	DOWN	7167	TPI1	protein_coding	triosephosphate isomerase 1 [Source:HGNC Symbol;Acc:HGNC:12009]	12	6867119	6870948
1036	ENSG00000073060	2775.52924868621	2735.65696164829	771.931917014644	803	1771.52953183729	-1.80719354825306	0.106844118925318	-16.9143006318978	3.52982000819601e-64	8.67948302747027e-62	DOWN	949	SCARB1	protein_coding	scavenger receptor class B member 1 [Source:HGNC Symbol;Acc:HGNC:1664]	12	124776856	124882668
2032	ENSG00000100714	4126.72309929489	3898.80846734719	1234.12008368002	1079	2584.66291258053	-1.79462970945883	0.106591088913573	-16.8365829428196	1.31620910619198e-63	3.19743665158422e-61	DOWN	4522	MTHFD1	protein_coding	methylenetetrahydrofolate dehydrogenase, cyclohydrolase and formyltetrahydrofolate synthetase 1 [Source:HGNC Symbol;Acc:HGNC:7432]	14	64388031	64463457
7115	ENSG00000145220	3143.16176359541	3824.47565285158	881.653057420499	870	2179.82261846687	-1.99166112361899	0.118790238491486	-16.7662019111254	4.31205628917633e-63	1.03504751141265e-60	DOWN	55646	LYAR	protein_coding	Ly1 antibody reactive [Source:HGNC Symbol;Acc:HGNC:26021]	4	4267701	4290154
3617	ENSG00000114767	2133.61593076884	2449.84205520742	547.634718485861	566	1424.27317611553	-2.04095582523259	0.121865596269178	-16.747596431765	5.89607912996091e-63	1.39861933526355e-60	DOWN	9136	RRP9	protein_coding	ribosomal RNA processing 9, U3 small nucleolar RNA binding protein [Source:HGNC Symbol;Acc:HGNC:16829]	3	51933429	51941904
3006	ENSG00000108592	3675.36276030951	3953.24940190736	1190.42582422636	1180	2499.75949661081	-1.68613281206687	0.100887357816566	-16.713023797616	1.05354991438857e-62	2.47008452602521e-60	DOWN	117246	FTSJ3	protein_coding	FtsJ RNA 2'-O-methyltransferase 3 [Source:HGNC Symbol;Acc:HGNC:17136]	17	63819433	63830012
723	ENSG00000063241	3046.92288534693	3929.16975777498	792.322571426352	798	2141.60380363706	-2.13281342017251	0.128331770969832	-16.6195276824621	5.03275524369088e-62	1.16638441354643e-59	DOWN	79763	ISOC2	protein_coding	isochorismatase domain containing 2 [Source:HGNC Symbol;Acc:HGNC:26278]	19	55452985	55462343
9552	ENSG00000166501	7980.1277843641	7589.27566589683	2844.98178220491	2763	5294.34630811646	-1.47318558260664	0.0887312249451488	-16.6027864882664	6.65293995366761e-62	1.52435486688409e-59	DOWN	5579	PRKCB	protein_coding	protein kinase C beta [Source:HGNC Symbol;Acc:HGNC:9395]	16	23835983	24220611
241	ENSG00000011304	16538.6512270016	17025.3553426423	6162.83255005276	6584	11577.7097799242	-1.39679179649111	0.0842525877123983	-16.578621908435	9.94840631391445e-62	2.25381703940963e-59	DOWN	5725	PTBP1	protein_coding	polypyrimidine tract binding protein 1 [Source:HGNC Symbol;Acc:HGNC:9583]	19	797075	812327
11898	ENSG00000183207	6477.8388949053	7421.7650980194	2258.50772198247	2193	4587.77792872679	-1.64251943013752	0.0992738778026657	-16.5453336415697	1.73003620967677e-61	3.87585778841252e-59	DOWN	10856	RUVBL2	protein_coding	RuvB like AAA ATPase 2 [Source:HGNC Symbol;Acc:HGNC:10475]	19	48993562	49015970
5024	ENSG00000128805	746.813695208217	921.308123325867	75.7367163863424	94	459.464633730107	-3.29739536296202	0.199789897110648	-16.5043148359792	3.41588049121577e-61	7.56861520267952e-59	DOWN	58504	ARHGAP22	protein_coding	Rho GTPase activating protein 22 [Source:HGNC Symbol;Acc:HGNC:30320]	10	48446036	48656265
5718	ENSG00000134802	4066.09260599835	4352.13394166549	1381.70958227904	1345	2786.23403248572	-1.62620226630587	0.0986951858186499	-16.4770171190921	5.36682351358052e-61	1.176209375047e-58	DOWN	29015	SLC43A3	protein_coding	solute carrier family 43 member 3 [Source:HGNC Symbol;Acc:HGNC:17466]	11	57406954	57427580
536	ENSG00000048162	2332.83040874319	2576.52192216473	626.284385502447	507	1510.65917910259	-2.11440133903572	0.128539515944099	-16.449426649119	8.46659126271229e-61	1.83561160892546e-58	DOWN	51491	NOP16	protein_coding	NOP16 nucleolar protein [Source:HGNC Symbol;Acc:HGNC:26934]	5	176383938	176388927
12043	ENSG00000184216	11328.2783586288	13128.6407573936	4153.86759872786	3942	8138.19667868756	-1.59487331154904	0.0971825861530956	-16.4111017691644	1.59288430233972e-60	3.41673682851871e-58	DOWN	3654	IRAK1	protein_coding	interleukin 1 receptor associated kinase 1 [Source:HGNC Symbol;Acc:HGNC:6112]	X	154010506	154019902
7872	ENSG00000153721	1297.30007878953	1306.58242944396	264.107523808784	211	769.747508010568	-2.45353053557169	0.149787569003231	-16.3800677980078	2.65447130348568e-60	5.6339057781244e-58	DOWN	154043	CNKSR3	protein_coding	CNKSR family member 3 [Source:HGNC Symbol;Acc:HGNC:23034]	6	154387515	154510685
7608	ENSG00000150753	17701.2168762432	17623.1586817549	7113.4254390557	7137	12393.7002492635	-1.30966305715869	0.08030617567692	-16.3083728756752	8.60546472467055e-60	1.80741651295346e-57	DOWN	22948	CCT5	protein_coding	chaperonin containing TCP1 subunit 5 [Source:HGNC Symbol;Acc:HGNC:1618]	5	10249929	10266389
2584	ENSG00000105197	4314.38891187943	4866.18199683935	1464.24318346929	1377	3005.45352304702	-1.69181658951995	0.10388033751403	-16.2862061291575	1.23666757439521e-59	2.57061116520934e-57	DOWN	92609	TIMM50	protein_coding	translocase of inner mitochondrial membrane 50 [Source:HGNC Symbol;Acc:HGNC:23656]	19	39480412	39493785
10087	ENSG00000169432	322.400242132413	250.218910766912	1466.18515055612	1513	887.95107586386	2.37696199993536	0.146499448275405	16.2250576907764	3.35402313996853e-59	6.90073148685565e-57	UP	6335	SCN9A	protein_coding	sodium voltage-gated channel alpha subunit 9 [Source:HGNC Symbol;Acc:HGNC:10597]	2	166195185	166376001
10712	ENSG00000173621	1053.81571682087	1238.53126124375	199.051626400003	156	661.849651116157	-2.68943744133557	0.167561791060153	-16.0504219029867	5.67767884450651e-58	1.15635392466449e-55	DOWN	78999	LRFN4	protein_coding	leucine rich repeat and fibronectin type III domain containing 4 [Source:HGNC Symbol;Acc:HGNC:28456]	11	66856647	66860475
5151	ENSG00000130204	7237.16364428582	8757.66187684191	2463.38524964296	2184	5160.55269269267	-1.78289962658959	0.111126381541009	-16.0438916651997	6.30749169139517e-58	1.27177954973601e-55	DOWN	10452	TOMM40	protein_coding	translocase of outer mitochondrial membrane 40 [Source:HGNC Symbol;Acc:HGNC:18001]	19	44890569	44903689
13907	ENSG00000204394	14504.1613408287	16866.2203031588	5167.57441805275	5520	10514.48901551	-1.55343114293768	0.0970699228141945	-16.003218071072	1.21337717325347e-57	2.4223093014168e-55	DOWN	7407	VARS1	protein_coding	valyl-tRNA synthetase 1 [Source:HGNC Symbol;Acc:HGNC:12651]	6	31777518	31795752
9956	ENSG00000168653	3274.04663801334	3614.04050195556	1078.76271673367	959	2231.46246417564	-1.75676489266111	0.110555125117292	-15.8903975803682	7.385764707552e-57	1.45999189998403e-54	DOWN	4725	NDUFS5	protein_coding	NADH:ubiquinone oxidoreductase subunit S5 [Source:HGNC Symbol;Acc:HGNC:7712]	1	39026318	39034636
10701	ENSG00000173559	605.342544182949	563.25428448786	2061.3980626693	2224	1363.49872283503	1.87407980850081	0.118256982205894	15.847519305354	1.46240729292581e-56	2.85298172787687e-54	UP	64859	NABP1	protein_coding	nucleic acid binding protein 1 [Source:HGNC Symbol;Acc:HGNC:26232]	2	191678068	191741097
23320	ENSG00000273802	320.475464567444	262.782203357719	1453.56236449173	1375	852.955008104222	2.276082074327	0.14362742446353	15.8471272657608	1.47155730644842e-56	2.85298172787687e-54	UP	8339	H2BC8	protein_coding	H2B clustered histone 8 [Source:HGNC Symbol;Acc:HGNC:4746]	6	26215159	26216692
508	ENSG00000044574	8152.39537642888	8410.07744849624	3252.79487043907	3150	5741.31692384105	-1.37108376815212	0.0869399896349833	-15.7704616012563	4.96853224985052e-56	9.54100150035581e-54	DOWN	3309	HSPA5	protein_coding	heat shock protein family A (Hsp70) member 5 [Source:HGNC Symbol;Acc:HGNC:5238]	9	125234853	125241343
1849	ENSG00000100029	4517.45294498373	5143.62137488635	1598.23891246051	1516	3193.82830808265	-1.63307229240644	0.103605453279834	-15.7624163662078	5.64333629741625e-56	1.07345839400758e-53	DOWN	23481	PES1	protein_coding	pescadillo ribosomal biogenesis factor 1 [Source:HGNC Symbol;Acc:HGNC:8848]	22	30576625	30607083
11393	ENSG00000178921	3154.71042898523	3214.1090211482	1022.44567121562	1066	2114.31628033726	-1.60863671517672	0.10219314313698	-15.7411413896968	7.90056380141007e-56	1.48877633577412e-53	DOWN	5198	PFAS	protein_coding	phosphoribosylformylglycinamidine synthase [Source:HGNC Symbol;Acc:HGNC:8863]	17	8247618	8270491
8710	ENSG00000162511	10077.1729413985	9615.10659616451	3880.05023948493	3863	6858.83244426199	-1.3466950522113	0.0855957427792483	-15.7332013075046	8.95658581317818e-56	1.67214481251029e-53	DOWN	7805	LAPTM5	protein_coding	lysosomal protein transmembrane 5 [Source:HGNC Symbol;Acc:HGNC:29612]	1	30732469	30757774
3365	ENSG00000112118	9728.78820213901	9639.18624029689	3823.73319396688	3893	6771.17690910069	-1.32763352145703	0.0843985378767131	-15.7305275050665	9.34294598591602e-56	1.72827357719289e-53	DOWN	4172	MCM3	protein_coding	minichromosome maintenance complex component 3 [Source:HGNC Symbol;Acc:HGNC:6945]	6	52264014	52284881
3600	ENSG00000114631	1704.39053378061	1993.37575774142	447.623413514152	446	1147.84742625905	-2.04855382622507	0.130345912885395	-15.7162873839108	1.16980636336108e-55	2.14425506404085e-53	DOWN	50512	PODXL2	protein_coding	podocalyxin like 2 [Source:HGNC Symbol;Acc:HGNC:17936]	3	127629185	127672802
965	ENSG00000070814	6715.54892417905	7470.9713273334	2565.3385217015	2452	4800.96469330349	-1.49937715987826	0.095516892513843	-15.6975077435749	1.57301514020342e-55	2.85736074521815e-53	DOWN	6949	TCOF1	protein_coding	treacle ribosome biogenesis factor 1 [Source:HGNC Symbol;Acc:HGNC:11654]	5	150357629	150400308
4797	ENSG00000126067	8457.47262047656	8751.38023054651	3288.72126154541	3405	5975.64352814212	-1.36226549897161	0.0868071976642176	-15.6930016821998	1.68877403433958e-55	3.04024561199902e-53	DOWN	5690	PSMB2	protein_coding	proteasome 20S subunit beta 2 [Source:HGNC Symbol;Acc:HGNC:9539]	1	35599541	35641526
23889	ENSG00000277791	5417.28645660703	6195.79712936646	1972.06757667515	1873	3864.53779066216	-1.59446868391535	0.101660415146241	-15.6842629613666	1.93799511587121e-55	3.45803500188595e-53	DOWN	5691	PSMB3	protein_coding	proteasome 20S subunit beta 3 [Source:HGNC Symbol;Acc:HGNC:9540]	17	38752741	38764225
5459	ENSG00000132507	13707.3034289312	17166.6923842889	4885.01820691909	4572	10082.7535050348	-1.70683072873641	0.108890843942545	-15.6746946477612	2.25305154962808e-55	3.98493670132903e-53	DOWN	1984	EIF5A	protein_coding	eukaryotic translation initiation factor 5A [Source:HGNC Symbol;Acc:HGNC:3300]	17	7306999	7312463
4456	ENSG00000123136	5641.52304292599	6507.78556203817	1814.76824264197	2030	3998.51921190154	-1.65987815350825	0.106307686149507	-15.6139053875546	5.85411925953914e-55	1.02640527504424e-52	DOWN	10212	DDX39A	protein_coding	DExD-box helicase 39A [Source:HGNC Symbol;Acc:HGNC:17821]	19	14408798	14419383
10126	ENSG00000169710	20316.0271982545	21512.544679659	8330.06781895425	8701	14714.9099242169	-1.2963104032394	0.0832788138203314	-15.5659085879406	1.24095344653895e-54	2.15701244332456e-52	DOWN	2194	FASN	protein_coding	fatty acid synthase [Source:HGNC Symbol;Acc:HGNC:3594]	17	82078338	82098294
2929	ENSG00000107949	3036.33660873959	2868.618474901	957.389773806842	859	1930.33621436186	-1.7007577924701	0.10967625071062	-15.5070745165927	3.10716624398765e-54	5.35468316047206e-52	DOWN	56647	BCCIP	protein_coding	BRCA2 and CDKN1A interacting protein [Source:HGNC Symbol;Acc:HGNC:978]	10	125823546	125853695
6172	ENSG00000137692	2191.35925771793	2417.38688268117	639.878155110252	678	1481.65607387734	-1.80607100204232	0.116582552069391	-15.4917778860025	3.94235790679522e-54	6.73642054870441e-52	DOWN	84259	DCUN1D5	protein_coding	defective in cullin neddylation 1 domain containing 5 [Source:HGNC Symbol;Acc:HGNC:28409]	11	103050686	103092194
15872	ENSG00000226752	1186.62536880378	1148.49433100963	3410.09420447224	3411	2289.05347607141	1.5463387773224	0.0999316310748993	15.4739671582405	5.20011724526927e-54	8.81092134591296e-52	UP	253039	CUTALP	transcribed_unitary_pseudogene	cutA divalent cation tolerance like, pseudogene [Source:HGNC Symbol;Acc:HGNC:27367]	9	120824828	120854385
7486	ENSG00000149136	10183.0357074718	10262.1161645911	4029.58170517078	4203	7169.43339430843	-1.31236542172313	0.0848659684234997	-15.4639774470509	6.07299710558916e-54	1.02041533866662e-51	DOWN	6749	SSRP1	protein_coding	structure specific recognition protein 1 [Source:HGNC Symbol;Acc:HGNC:11327]	11	57325986	57335892
8569	ENSG00000161011	1994.06955730854	1960.92058521517	5391.87161658153	5210	3639.21543977631	1.42252921645582	0.0920103388192572	15.4605366604529	6.40625765649694e-54	1.06751548039626e-51	UP	8878	SQSTM1	protein_coding	sequestosome 1 [Source:HGNC Symbol;Acc:HGNC:11280]	5	179806398	179838078
12430	ENSG00000186591	355.121460736897	326.645607360989	1394.33236834343	1572	912.02485911033	2.1204911775389	0.137359858289021	15.4374880984308	9.15987429892412e-54	1.5138569302394e-51	UP	7328	UBE2H	protein_coding	ubiquitin conjugating enzyme E2 H [Source:HGNC Symbol;Acc:HGNC:12484]	7	129830732	129952960
9037	ENSG00000163938	4139.23415346719	4074.6945636185	1451.6203974049	1492	2789.38727862265	-1.48055053098368	0.0959416963602353	-15.4317735369678	1.00081704065397e-53	1.64060764152081e-51	DOWN	26354	GNL3	protein_coding	G protein nucleolar 3 [Source:HGNC Symbol;Acc:HGNC:29931]	3	52681156	52694497
1594	ENSG00000090273	5651.14693075084	6583.16531758302	2066.25298038637	1891	4047.89130718006	-1.6281305901328	0.105604230791175	-15.4172856327349	1.25259494636999e-53	2.0367799922305e-51	DOWN	10726	NUDC	protein_coding	nuclear distribution C, dynein complex regulator [Source:HGNC Symbol;Acc:HGNC:8045]	1	26900238	26946871
9889	ENSG00000168268	4198.90225798125	4552.09968206917	1417.63597338538	1542	2927.65947835895	-1.56402449887946	0.101523532079468	-15.4055366952285	1.50236589368401e-53	2.42337628114805e-51	DOWN	64943	NT5DC2	protein_coding	5'-nucleotidase domain containing 2 [Source:HGNC Symbol;Acc:HGNC:25717]	3	52524385	52535054
8907	ENSG00000163468	16327.8880836374	16528.0583442562	6798.82677098936	7002	11664.1932997207	-1.25140641902695	0.0812849151417704	-15.3953094106619	1.7598071736616e-53	2.81611047956658e-51	DOWN	7203	CCT3	protein_coding	chaperonin containing TCP1 subunit 3 [Source:HGNC Symbol;Acc:HGNC:1616]	1	156308968	156367873
8455	ENSG00000160193	1890.13156880018	1816.44272042089	525.302096987324	465	1174.2190965521	-1.90392664452978	0.123992034397164	-15.3552335340449	3.26730877710843e-53	5.18730290337301e-51	DOWN	10785	WDR4	protein_coding	WD repeat domain 4 [Source:HGNC Symbol;Acc:HGNC:12756]	21	42843094	42879568
238	ENSG00000011260	2520.49622132773	2632.00979777413	815.626176468303	827	1698.78304889254	-1.6492004576161	0.107755219426304	-15.3050633314707	7.073310883278e-53	1.11421224484011e-50	DOWN	51096	UTP18	protein_coding	UTP18 small subunit processome component [Source:HGNC Symbol;Acc:HGNC:24274]	17	51260546	51297936
3078	ENSG00000109255	2377.1002927375	2603.74238944481	729.2086411044	770	1620.01283082168	-1.73210801786799	0.113219377279111	-15.2986887889161	7.80125198546975e-53	1.2193538277754e-50	DOWN	10874	NMU	protein_coding	neuromedin U [Source:HGNC Symbol;Acc:HGNC:7859]	4	55595229	55636698
10056	ENSG00000169230	4391.38001447822	5279.72371128676	1460.35924929563	1527	3164.61574376515	-1.6946568080007	0.110916691501971	-15.2786454865595	1.0612362722965e-52	1.64597745833187e-50	DOWN	27166	PRELID1	protein_coding	PRELI domain containing 1 [Source:HGNC Symbol;Acc:HGNC:30255]	5	177303799	177306949
13200	ENSG00000197728	9553.63344372677	9489.47367025644	3786.83581931712	3943	6693.23573332508	-1.30079611364114	0.085295063838135	-15.25054387801	1.63267484922189e-52	2.51294831945504e-50	DOWN	6231	RPS26	protein_coding	ribosomal protein S26 [Source:HGNC Symbol;Acc:HGNC:10414]	12	56041351	56044697
83	ENSG00000005486	394.579400818775	435.527476481319	1590.47104411319	1603	1005.89448035332	1.94457772619136	0.127836229068176	15.2114759670696	2.96775802688634e-52	4.49916579669994e-50	UP	57414	RHBDD2	protein_coding	rhomboid domain containing 2 [Source:HGNC Symbol;Acc:HGNC:23082]	7	75842602	75888926
784	ENSG00000065427	7859.82918655349	8046.78890441206	3078.01783262443	3230	5553.6589808975	-1.33438561227439	0.0877194566636415	-15.2119685076376	2.94551094945536e-52	4.49916579669994e-50	DOWN	3735	KARS1	protein_coding	lysyl-tRNA synthetase 1 [Source:HGNC Symbol;Acc:HGNC:6215]	16	75627474	75648643
6604	ENSG00000140990	2754.35669547154	3207.82737485279	890.391909311231	896	1937.14399490889	-1.73853960047077	0.114395135771476	-15.1976706766956	3.66420217326227e-52	5.5135304790662e-50	DOWN	4716	NDUFB10	protein_coding	NADH:ubiquinone oxidoreductase subunit B10 [Source:HGNC Symbol;Acc:HGNC:7696]	16	1959538	1961975
12310	ENSG00000185813	1177.00148097893	1329.6151325271	281.585227590248	251	759.80046027407	-2.2339452998248	0.147159805719818	-15.1804039757844	4.76835951028175e-52	7.12180983746747e-50	DOWN	5833	PCYT2	protein_coding	phosphate cytidylyltransferase 2, ethanolamine [Source:HGNC Symbol;Acc:HGNC:8756]	17	81900958	81911432
12534	ENSG00000187514	17998.595010031	20546.2180912161	7467.83443240205	7247	13314.9118834123	-1.38920262961749	0.091733244548179	-15.1439386719596	8.30850799260779e-52	1.23179740187464e-49	DOWN	5757	PTMA	protein_coding	prothymosin alpha [Source:HGNC Symbol;Acc:HGNC:9623]	2	231706895	231713541
1503	ENSG00000088205	6241.09125441403	5830.41470318381	2242.00100174442	2320	4158.37673983557	-1.40398961267923	0.0927614360152475	-15.1354881186666	9.4477102248843e-52	1.39046847638206e-49	DOWN	8886	DDX18	protein_coding	DEAD-box helicase 18 [Source:HGNC Symbol;Acc:HGNC:2741]	2	117814691	117832377
2239	ENSG00000102172	4170.99298328919	4420.1851098657	1578.81924159222	1516	2921.49933368678	-1.47284834033338	0.0973391464783819	-15.1310998053644	1.00993346123133e-51	1.47560060715995e-49	DOWN	6611	SMS	protein_coding	spermine synthase [Source:HGNC Symbol;Acc:HGNC:11123]	X	21940709	21994837
6524	ENSG00000140350	3142.19937481292	3439.20134673349	1094.29845342831	970	2161.42479374368	-1.67239513577127	0.110542344583159	-15.1290000413656	1.04267713825335e-51	1.51248195241743e-49	DOWN	8125	ANP32A	protein_coding	acidic nuclear phosphoprotein 32 family member A [Source:HGNC Symbol;Acc:HGNC:13233]	15	68778535	68820897
2114	ENSG00000101220	2757.243861819	3325.08477236699	886.507975137572	866	1958.70915233089	-1.79487237855294	0.119150725657191	-15.0638812198004	2.79863130806334e-51	4.03062879032008e-49	DOWN	54976	C20orf27	protein_coding	chromosome 20 open reading frame 27 [Source:HGNC Symbol;Acc:HGNC:15873]	20	3753508	3767781
3153	ENSG00000110104	2900.63979040924	3386.8542942718	955.447806720012	967	2052.48547285026	-1.70930350625552	0.113501787948723	-15.0597055530767	2.98111786393457e-51	4.26299854542643e-49	DOWN	79080	CCDC86	protein_coding	coiled-coil domain containing 86 [Source:HGNC Symbol;Acc:HGNC:28359]	11	60842113	60851081
8351	ENSG00000159199	1598.52776770728	1749.43849326991	457.333248948299	435	1060.07487748137	-1.90725586051063	0.126878841822769	-15.0321033287392	4.52409454115295e-51	6.42389565023007e-49	DOWN	516	ATP5MC1	protein_coding	ATP synthase membrane subunit c locus 1 [Source:HGNC Symbol;Acc:HGNC:841]	17	48892765	48895871
6409	ENSG00000139343	2690.83903582755	3058.11480481234	909.811580179524	846	1876.19135520485	-1.71079860404653	0.113911087949151	-15.0187188521122	5.53675055699746e-51	7.80681828536642e-49	DOWN	6636	SNRPF	protein_coding	small nuclear ribonucleoprotein polypeptide F [Source:HGNC Symbol;Acc:HGNC:11162]	12	95858928	95903828
9651	ENSG00000167088	3928.47101010302	4203.46831267427	1481.72088725075	1441	2763.66505250701	-1.47613245823155	0.0985411205963094	-14.9798627141534	9.9422196259926e-51	1.39211787721451e-48	DOWN	6632	SNRPD1	protein_coding	small nuclear ribonucleoprotein D1 polypeptide [Source:HGNC Symbol;Acc:HGNC:11158]	18	21612314	21633524
1067	ENSG00000074071	3845.70557480933	4370.9788805517	1406.95515440782	1372	2748.90990244221	-1.56379066437991	0.10468581830139	-14.9379418316028	1.86651581128843e-50	2.59548677951784e-48	DOWN	65993	MRPS34	protein_coding	mitochondrial ribosomal protein S34 [Source:HGNC Symbol;Acc:HGNC:16618]	16	1771890	1773150
16608	ENSG00000230487	60.6304932965434	45.0184651170594	579.677175418544	551	309.081533458037	3.41486095492517	0.22862063138443	14.9368013474821	1.89872955461279e-50	2.62219753490806e-48	UP	114796	PSMG3-AS1	lncRNA	PSMG3 antisense RNA 1 (head to head) [Source:HGNC Symbol;Acc:HGNC:22230]	7	1570073	1589626
2950	ENSG00000108179	5072.75127247747	5316.36664800995	2007.02298423807	1987	3595.78522618137	-1.37907691363354	0.0926081721406438	-14.8915250323604	3.7413722372774e-50	5.1317883279064e-48	DOWN	10105	PPIF	protein_coding	peptidylprolyl isomerase F [Source:HGNC Symbol;Acc:HGNC:9259]	10	79347469	79355334
12766	ENSG00000188976	8395.87973839754	9534.49213537349	3415.92010573273	3256	6150.57299487594	-1.42609832869128	0.0959370678507962	-14.864935531584	5.5668452783613e-50	7.5840744153783e-48	DOWN	26155	NOC2L	protein_coding	NOC2 like nucleolar associated transcriptional repressor [Source:HGNC Symbol;Acc:HGNC:24517]	1	944203	959309
4608	ENSG00000124562	4605.99271297233	5127.91725914784	1775.92890090539	1731	3310.20971825639	-1.47263286384307	0.0993504948306245	-14.8226022059946	1.04650509637852e-49	1.41615317169665e-47	DOWN	6631	SNRPC	protein_coding	small nuclear ribonucleoprotein polypeptide C [Source:HGNC Symbol;Acc:HGNC:11157]	6	34757505	34773857
11681	ENSG00000181523	175.154758412237	192.637153059045	914.666497896597	975	564.36460234197	2.36218864740944	0.159879505490692	14.7748058149139	2.12970123530007e-49	2.86274440049036e-47	UP	6448	SGSH	protein_coding	N-sulfoglucosamine sulfohydrolase [Source:HGNC Symbol;Acc:HGNC:10818]	17	80206716	80220923
10688	ENSG00000173457	4879.31112719802	6498.36309259507	1611.83268206831	1513	3625.62672546535	-1.86409623608902	0.126398593794184	-14.7477608740201	3.18042695737967e-49	4.24681779746002e-47	DOWN	26472	PPP1R14B	protein_coding	protein phosphatase 1 regulatory inhibitor subunit 14B [Source:HGNC Symbol;Acc:HGNC:9057]	11	64244479	64246943
4914	ENSG00000127533	686.183201911674	754.844496497671	111.663107492684	104	414.172701475507	-2.73959215793111	0.185793319043727	-14.7453749792065	3.29484639526698e-49	4.37065709656369e-47	DOWN	9002	F2RL3	protein_coding	F2R like thrombin or trypsin receptor 3 [Source:HGNC Symbol;Acc:HGNC:3540]	19	16888999	16892606
3836	ENSG00000116459	5242.13169819479	5181.31125265877	2022.55872093271	2081	3631.75041794657	-1.34493677139428	0.0915286540459425	-14.6941609205703	7.02634378887352e-49	9.25961894216057e-47	DOWN	515	ATP5PB	protein_coding	ATP synthase peripheral stalk-membrane subunit b [Source:HGNC Symbol;Acc:HGNC:840]	1	111448864	111462773
454	ENSG00000037474	5841.69990968283	5892.18422508862	2353.6641092371	2372	4114.88706100214	-1.3120882343579	0.0893532002480486	-14.6842892108562	8.12820569407518e-49	1.06421435980284e-46	DOWN	54888	NSUN2	protein_coding	NOP2/Sun RNA methyltransferase 2 [Source:HGNC Symbol;Acc:HGNC:25994]	5	6599239	6633291
6070	ENSG00000136930	4519.3777225487	4702.85919315886	1768.16103255807	1776	3191.59948706641	-1.37961381013003	0.0939600820154916	-14.6829779256958	8.28695938552606e-49	1.07799975542169e-46	DOWN	5695	PSMB7	protein_coding	proteasome 20S subunit beta 7 [Source:HGNC Symbol;Acc:HGNC:9544]	9	124353465	124415444
860	ENSG00000067533	1649.53437317897	1680.34038402047	477.723903360006	485	1073.14966513986	-1.79026285926491	0.122092559482768	-14.6631610218441	1.10983475382858e-48	1.43446141932344e-46	DOWN	51018	RRP15	protein_coding	ribosomal RNA processing 15 homolog [Source:HGNC Symbol;Acc:HGNC:24255]	1	218285293	218337983
50	ENSG00000004779	2249.10258466702	2388.07253330262	760.280114493668	710	1526.86380811583	-1.65686868970029	0.113028864782399	-14.6588103215056	1.18328059195673e-48	1.51964882647284e-46	DOWN	4706	NDUFAB1	protein_coding	NADH:ubiquinone oxidoreductase subunit AB1 [Source:HGNC Symbol;Acc:HGNC:7694]	16	23581014	23596316
9322	ENSG00000165271	3997.76300244193	4122.85385188326	1501.14055811904	1551	2793.18935311106	-1.41176163515988	0.0963555403364295	-14.6515875499287	1.31604398937716e-48	1.67945537707669e-46	DOWN	65083	NOL6	protein_coding	nucleolar protein 6 [Source:HGNC Symbol;Acc:HGNC:19910]	9	33461353	33473930
3607	ENSG00000114686	3264.4227501885	3172.23137917884	1172.94812044489	1100	2177.40056245306	-1.50169209542263	0.102571896282579	-14.6403854257072	1.55186014965244e-48	1.96793435204039e-46	DOWN	11222	MRPL3	protein_coding	mitochondrial ribosomal protein L3 [Source:HGNC Symbol;Acc:HGNC:10379]	3	131462212	131502983
10378	ENSG00000171314	6002.4188363578	6335.04028891457	2484.74688759808	2418	4310.05150321761	-1.33128558339403	0.0909861967519238	-14.6317313056157	1.76244562894765e-48	2.22101195102947e-46	DOWN	5223	PGAM1	protein_coding	phosphoglycerate mutase 1 [Source:HGNC Symbol;Acc:HGNC:8888]	10	97426191	97433444
2991	ENSG00000108518	9703.7660937944	11796.931742768	3800.42958892493	3639	7235.03185637184	-1.53099015093821	0.104738546040406	-14.617256099274	2.18011083200862e-48	2.73028414321676e-46	DOWN	5216	PFN1	protein_coding	profilin 1 [Source:HGNC Symbol;Acc:HGNC:8881]	17	4945652	4949061
24042	ENSG00000278828	519.689942541801	552.78487399552	1772.04496673173	1880	1181.12994581726	1.76816314122483	0.121062919708728	14.6053237893069	2.59745294752924e-48	3.23286690006371e-46	UP	8357	H3C10	protein_coding	H3 clustered histone 10 [Source:HGNC Symbol;Acc:HGNC:4775]	6	27810064	27811300
3345	ENSG00000111906	2371.32596004259	2433.09099841968	795.235522056596	809	1602.16312012972	-1.58245012737369	0.108557840505045	-14.5770229032894	3.93297542995417e-48	4.86506647816968e-46	DOWN	51020	HDDC2	protein_coding	HD domain containing 2 [Source:HGNC Symbol;Acc:HGNC:21078]	6	125219962	125302078
12876	ENSG00000196230	42703.1150564163	41734.2110456126	18822.5159890929	19396	30663.9605227804	-1.14362022408333	0.078520641633601	-14.5645807305011	4.71870657149814e-48	5.8014195488486e-46	DOWN	203068	TUBB	protein_coding	tubulin beta class I [Source:HGNC Symbol;Acc:HGNC:20778]	6	30720352	30725426
3043	ENSG00000108883	6494.19950420754	6543.38155771213	2543.97688374637	2706	4571.88948641651	-1.31234508619403	0.0902286111951063	-14.5446668059233	6.31375134363575e-48	7.71540414192289e-46	DOWN	9343	EFTUD2	protein_coding	elongation factor Tu GTP binding domain containing 2 [Source:HGNC Symbol;Acc:HGNC:30858]	17	44849948	44899445
4214	ENSG00000120254	1946.91250696678	2009.07987347993	572.880290614642	631	1289.96816776534	-1.71649888772146	0.118493675315184	-14.4859958403324	1.48553939580866e-47	1.80439342395723e-45	DOWN	25902	MTHFD1L	protein_coding	methylenetetrahydrofolate dehydrogenase (NADP+ dependent) 1 like [Source:HGNC Symbol;Acc:HGNC:21055]	6	150865549	151101887
10123	ENSG00000169689	2062.39916086496	2684.35685023582	595.212912113178	604	1486.49223080349	-1.98448059028905	0.13712397710656	-14.4721633091702	1.81667280218374e-47	2.19338764733118e-45	DOWN	201254	CENPX	protein_coding	centromere protein X [Source:HGNC Symbol;Acc:HGNC:11422]	17	82018702	82024107
18823	ENSG00000245532	3036.33660873959	3578.44450628161	8814.58860711816	9138	6141.84243053484	1.44072711014977	0.0998302610609081	14.4317674304263	3.26603128991006e-47	3.91982076776527e-45	UP	283131	NEAT1	lncRNA	nuclear paraspeckle assembly transcript 1 [Source:HGNC Symbol;Acc:HGNC:30815]	11	65422774	65445540
4834	ENSG00000126561	9003.14706014545	9660.12506128157	3877.13728885468	3891	6607.85235257043	-1.26450023615983	0.0876443898959007	-14.4276232359166	3.46828260018395e-47	4.13792793298869e-45	DOWN	6776	STAT5A	protein_coding	signal transducer and activator of transcription 5A [Source:HGNC Symbol;Acc:HGNC:11366]	17	42287547	42311943
9791	ENSG00000167775	2332.83040874319	2715.76508171284	789.409620796108	746	1646.00127781304	-1.71686393505746	0.119013848113152	-14.4257492911678	3.56378446287607e-47	4.22685800735118e-45	DOWN	51293	CD320	protein_coding	CD320 molecule [Source:HGNC Symbol;Acc:HGNC:16692]	19	8302127	8308358
3414	ENSG00000112514	3163.37192802759	3615.0874430048	1150.61549894636	1142	2267.76871749469	-1.56372811352085	0.108488512927809	-14.4137666866296	4.23944543475327e-47	4.99882680122399e-45	DOWN	51596	CUTA	protein_coding	cutA divalent cation tolerance homolog [Source:HGNC Symbol;Acc:HGNC:21101]	6	33416442	33418317
4227	ENSG00000120438	15057.5348907574	15320.9353144895	6784.26201783814	6741	10975.9330557713	-1.16737836623191	0.0810816517655585	-14.3975651804344	5.35987164730502e-47	6.2832030246867e-45	DOWN	6950	TCP1	protein_coding	t-complex 1 [Source:HGNC Symbol;Acc:HGNC:11655]	6	159778498	159789703
9327	ENSG00000165283	3989.10150339956	4236.97042624976	1489.48875559807	1582	2824.39017131185	-1.42125002581296	0.0988682078977007	-14.3751976093623	7.40583747512982e-47	8.63143936480015e-45	DOWN	30968	STOML2	protein_coding	stomatin like 2 [Source:HGNC Symbol;Acc:HGNC:14559]	9	35099776	35103195
6984	ENSG00000143977	3612.807489448	4274.66030402218	1308.88581652294	1133	2582.33840249828	-1.69118503420549	0.117734315307762	-14.3644189868066	8.65293240656679e-47	1.00269583973337e-44	DOWN	6637	SNRPG	protein_coding	small nuclear ribonucleoprotein polypeptide G [Source:HGNC Symbol;Acc:HGNC:11163]	2	70281362	70293740
10767	ENSG00000174004	1560.99460519037	1584.02180749095	402.958170517078	462	1002.4936457996	-1.86269673824075	0.129821257223415	-14.348164376772	1.0939451869184e-46	1.26041238879061e-44	DOWN	375387	NRROS	protein_coding	negative regulator of reactive oxygen species [Source:HGNC Symbol;Acc:HGNC:24613]	3	196639694	196662004
14664	ENSG00000213918	279.092746920597	339.208899951797	1286.55319502441	1297	800.4637104742	2.06468104497123	0.143985121135642	14.3395444521395	1.23865831251734e-46	1.41903792927767e-44	UP	1773	DNASE1	protein_coding	deoxyribonuclease 1 [Source:HGNC Symbol;Acc:HGNC:2956]	16	3611728	3680143
11928	ENSG00000183431	5496.20233677079	5444.09345601649	2257.53673843905	2180	3844.45813280658	-1.30179434411372	0.0908950056038711	-14.3219568057134	1.59566177873038e-46	1.81770217200795e-44	DOWN	10946	SF3A3	protein_coding	splicing factor 3a subunit 3 [Source:HGNC Symbol;Acc:HGNC:10767]	1	37956975	37990075
4254	ENSG00000120705	8009.96183662112	7709.67388655874	3317.85076784785	3335	5593.12162275693	-1.24056946527246	0.0867901962640547	-14.2938893869775	2.38886410885446e-46	2.70599252959733e-44	DOWN	2107	ETF1	protein_coding	eukaryotic translation termination factor 1 [Source:HGNC Symbol;Acc:HGNC:3477]	5	138506095	138543236
6860	ENSG00000143321	11469.749509654	13112.9366416551	4929.68344991616	4761	8568.34240030633	-1.34287561019698	0.0940822671836942	-14.2734188959864	3.20473954843292e-46	3.60989740307559e-44	DOWN	3068	HDGF	protein_coding	heparin binding growth factor [Source:HGNC Symbol;Acc:HGNC:4856]	1	156742109	156766925
504	ENSG00000044090	376.294013951563	442.856063825957	1492.40170622831	1640	987.887946001458	1.9362294408144	0.135836423044865	14.2541256418015	4.22561592614382e-46	4.7333941066021e-44	UP	9820	CUL7	protein_coding	cullin 7 [Source:HGNC Symbol;Acc:HGNC:21024]	6	43037617	43053945
4150	ENSG00000119705	1432.99689711989	1775.61201950076	405.871121147322	364	994.620009441994	-2.05854492374549	0.144771408862222	-14.2192781014143	6.95668608446717e-46	7.74959455917743e-44	DOWN	81892	SLIRP	protein_coding	SRA stem-loop interacting RNA binding protein [Source:HGNC Symbol;Acc:HGNC:20495]	14	77708071	77761104
5263	ENSG00000130826	6406.62212500142	6614.57354906003	2631.36540265369	2752	4601.14026917879	-1.27428569490593	0.0897076576332192	-14.2048708942553	8.54600102594968e-46	9.46774827946282e-44	DOWN	1736	DKC1	protein_coding	dyskerin pseudouridine synthase 1 [Source:HGNC Symbol;Acc:HGNC:2890]	X	154762742	154777689
9492	ENSG00000166226	11278.2341419396	11142.5935869968	4868.51148668104	5009	8074.58480390436	-1.18264775740798	0.0833468053887129	-14.1894791515085	1.06446387778433e-45	1.17282979058828e-43	DOWN	10576	CCT2	protein_coding	chaperonin containing TCP1 subunit 2 [Source:HGNC Symbol;Acc:HGNC:1615]	12	69585426	69601570
6073	ENSG00000136933	1674.55648152358	1804.92636887931	534.040948878056	492	1126.38094982024	-1.7613829156143	0.124221541077109	-14.1793677677928	1.22949234279947e-45	1.34729641890574e-43	DOWN	10244	RABEPK	protein_coding	Rab9 effector protein with kelch motifs [Source:HGNC Symbol;Acc:HGNC:16896]	9	125200542	125234161
5473	ENSG00000132603	2148.05176250611	2366.0867712687	744.744377799034	709	1491.97072789346	-1.634353964026	0.115388984107997	-14.1638647454972	1.5332467626358e-45	1.67107321486625e-43	DOWN	51388	NIP7	protein_coding	nucleolar pre-rRNA processing protein NIP7 [Source:HGNC Symbol;Acc:HGNC:24328]	16	69337996	69343106
5386	ENSG00000131876	1599.49015648976	1684.52814821741	493.25964005464	488	1066.31948619045	-1.74258029055137	0.123051609447764	-14.1613774770749	1.58849608059416e-45	1.72198099317312e-43	DOWN	6627	SNRPA1	protein_coding	small nuclear ribonucleoprotein polypeptide A' [Source:HGNC Symbol;Acc:HGNC:11152]	15	101281510	101295282
11011	ENSG00000175792	2840.00929711269	3038.22292487689	1047.6912433444	1058	1995.9808663335	-1.48096496852941	0.104672154156437	-14.1486050465346	1.90498643351618e-45	2.05402360743245e-43	DOWN	8607	RUVBL1	protein_coding	RuvB like AAA ATPase 1 [Source:HGNC Symbol;Acc:HGNC:10474]	3	128064778	128153914
11964	ENSG00000183684	4759.01252938742	5946.62515964878	1751.65431232002	1722	3544.82300033905	-1.62362276574764	0.11475871562352	-14.1481434061543	1.9175314549417e-45	2.05655248542498e-43	DOWN	10189	ALYREF	protein_coding	Aly/REF export factor [Source:HGNC Symbol;Acc:HGNC:19071]	17	81887835	81891586
2142	ENSG00000101365	3809.1348010749	4535.34862528143	1376.85466456197	1436	2789.33452272957	-1.56861487727473	0.111000944139018	-14.1315453615439	2.4275798544764e-45	2.58980384157713e-43	DOWN	3420	IDH3B	protein_coding	isocitrate dehydrogenase (NAD(+)) 3 non-catalytic subunit beta [Source:HGNC Symbol;Acc:HGNC:5385]	20	2658395	2664219
1017	ENSG00000072506	2219.26853240999	2537.78510334307	767.076999297571	672	1549.03265876266	-1.72442159571907	0.12276764448238	-14.046222056224	8.12545312518455e-45	8.62281638753138e-43	DOWN	3028	HSD17B10	protein_coding	hydroxysteroid 17-beta dehydrogenase 10 [Source:HGNC Symbol;Acc:HGNC:4800]	X	53431258	53434370
12890	ENSG00000196305	8264.03247519712	7547.39802392748	3255.70782106931	3263	5582.53458004848	-1.27840138503463	0.0910758118855433	-14.0366729493581	9.29761684912378e-45	9.81507060360643e-43	DOWN	3376	IARS1	protein_coding	isoleucyl-tRNA synthetase 1 [Source:HGNC Symbol;Acc:HGNC:5330]	9	92210207	92293756
6044	ENSG00000136830	1691.87947960831	1853.08565714407	545.692751399031	482	1143.16447203785	-1.78584339157379	0.127232532698317	-14.0360594393592	9.378434405058e-45	9.84882150568669e-43	DOWN	64855	NIBAN2	protein_coding	niban apoptosis regulator 2 [Source:HGNC Symbol;Acc:HGNC:25282]	9	127505339	127578989
10566	ENSG00000172534	8229.38647902766	8178.70347661554	3442.13666140492	3619	5867.30665426203	-1.21648143868026	0.0868995630661819	-13.9987060435942	1.58734518702699e-44	1.65832336818783e-42	DOWN	3054	HCFC1	protein_coding	host cell factor C1 [Source:HGNC Symbol;Acc:HGNC:4839]	X	153947557	153971818
9402	ENSG00000165732	15938.120626731	13412.361781736	5672.48586062837	5617	10159.9920672739	-1.37847809032237	0.0984979213103252	-13.9949967672858	1.67237284871515e-44	1.73814710044554e-42	DOWN	9188	DDX21	protein_coding	DExD-box helicase 21 [Source:HGNC Symbol;Acc:HGNC:2744]	10	68956170	68985068
10522	ENSG00000172269	2205.7950894552	1905.43270960577	617.545533611715	631	1339.94333316817	-1.71968922803566	0.123011094094303	-13.9799523018412	2.06626453745861e-44	2.13651753173221e-42	DOWN	1798	DPAGT1	protein_coding	dolichyl-phosphate N-acetylglucosaminephosphotransferase 1 [Source:HGNC Symbol;Acc:HGNC:2995]	11	119096503	119108331
2615	ENSG00000105364	2428.10689820919	2603.74238944481	867.088304269279	885	1695.98439798082	-1.52189496520844	0.108962356609996	-13.9671627207521	2.47283305575161e-44	2.54386392362856e-42	DOWN	51073	MRPL4	protein_coding	mitochondrial ribosomal protein L4 [Source:HGNC Symbol;Acc:HGNC:14276]	19	10251901	10260055
5699	ENSG00000134684	3645.52870805248	3789.92659822686	1455.50433157856	1439	2582.48990946448	-1.36101446924322	0.0975460031406001	-13.9525395754195	3.03599265885478e-44	3.10734619190299e-42	DOWN	8565	YARS1	protein_coding	tyrosyl-tRNA synthetase 1 [Source:HGNC Symbol;Acc:HGNC:12840]	1	32775237	32818153
3000	ENSG00000108578	3079.64410395141	3066.49033320621	1134.10877870831	1173	2113.31080396648	-1.41366118789704	0.101324697152619	-13.9517928760026	3.06794973019083e-44	3.12419547524433e-42	DOWN	642	BLMH	protein_coding	bleomycin hydrolase [Source:HGNC Symbol;Acc:HGNC:1059]	17	30248203	30292056
6024	ENSG00000136718	2640.79481913834	2865.47765175329	969.041576327817	982	1864.32851180486	-1.49668227779278	0.107335145967178	-13.9440093392191	3.4216604612904e-44	3.4668814010552e-42	DOWN	92856	IMP4	protein_coding	IMP U3 small nucleolar ribonucleoprotein 4 [Source:HGNC Symbol;Acc:HGNC:30856]	2	130342877	130347967
5800	ENSG00000135363	835.35346319682	872.101894011872	178.660971988295	137	505.779082299247	-2.43425763309268	0.174812497125655	-13.9249634500841	4.46769992932341e-44	4.5041116837474e-42	DOWN	4005	LMO2	protein_coding	LIM domain only 2 [Source:HGNC Symbol;Acc:HGNC:6642]	11	33858576	33892076
1300	ENSG00000081237	3172.99581585244	2487.53193297984	802.032406860498	830	1823.14003892319	-1.79466347871213	0.129016527073777	-13.9103378413362	5.48198970127589e-44	5.49917205705601e-42	DOWN	5788	PTPRC	protein_coding	protein tyrosine phosphatase receptor type C [Source:HGNC Symbol;Acc:HGNC:9666]	1	198638457	198757476
9993	ENSG00000168883	4020.86033322156	4138.55796762177	1620.57153395905	1639	2854.74745870059	-1.32374835031861	0.0953052725879614	-13.8895605077553	7.32835954360228e-44	7.31493631077489e-42	DOWN	10713	USP39	protein_coding	ubiquitin specific peptidase 39 [Source:HGNC Symbol;Acc:HGNC:20071]	2	85602856	85649283
1879	ENSG00000100138	4401.00390230306	4734.26742463588	1830.30397933661	1697	3165.64382656889	-1.3726819320628	0.0988977778396145	-13.8798056139231	8.3971365289357e-44	8.34046619866653e-42	DOWN	4809	SNU13	protein_coding	small nuclear ribonucleoprotein 13 [Source:HGNC Symbol;Acc:HGNC:7819]	22	41673933	41690504
2024	ENSG00000100632	3384.7213479991	3415.12170260111	1252.56877100489	1335	2346.85295540128	-1.39398825257392	0.100438061889459	-13.8790835501	8.48215123068081e-44	8.38360859138319e-42	DOWN	2079	ERH	protein_coding	ERH mRNA splicing and mitosis factor [Source:HGNC Symbol;Acc:HGNC:3447]	14	69380128	69398299
6299	ENSG00000138449	1549.44593980055	1349.50701246255	390.335384452688	399	922.072084178948	-1.87724750770957	0.135523359055081	-13.8518372094555	1.23999479951996e-43	1.21961049476687e-41	DOWN	30061	SLC40A1	protein_coding	solute carrier family 40 member 1 [Source:HGNC Symbol;Acc:HGNC:10909]	2	189560590	189583758
11425	ENSG00000179115	7193.856149074	8401.70192010237	3004.22308332492	3003	5400.69528812532	-1.37623527083138	0.0997632445485607	-13.7950131539826	2.73103057405867e-43	2.67309560508471e-41	DOWN	2193	FARSA	protein_coding	phenylalanyl-tRNA synthetase subunit alpha [Source:HGNC Symbol;Acc:HGNC:3592]	19	12922479	12934037
8544	ENSG00000160818	2767.83013842633	2783.81624991305	1043.80730917075	951	1886.61342437753	-1.47648632801623	0.107070158109545	-13.7898958410579	2.93182930359841e-43	2.8557717028239e-41	DOWN	54865	GPATCH4	protein_coding	G-patch domain containing 4 [Source:HGNC Symbol;Acc:HGNC:25982]	1	156594301	156601496
1804	ENSG00000099800	2825.57346537542	3640.21402818641	959.331740893671	958	2095.77980861388	-1.75340494275854	0.127476758669613	-13.7547029047303	4.77237126465991e-43	4.6262173946797e-41	DOWN	26517	TIMM13	protein_coding	translocase of inner mitochondrial membrane 13 [Source:HGNC Symbol;Acc:HGNC:11816]	19	2425625	2427586
11724	ENSG00000182004	2965.11983883572	3068.58421530468	1154.49943312001	1049	2059.3008718151	-1.45301895261998	0.105882221534339	-13.7229738058409	7.39681766865714e-43	7.1359825192887e-41	DOWN	6635	SNRPE	protein_coding	small nuclear ribonucleoprotein polypeptide E [Source:HGNC Symbol;Acc:HGNC:11161]	1	203861599	203871152
13045	ENSG00000196975	68.3296035564219	57.5817577078667	504.911442575616	538	292.205700959976	3.04737668551252	0.222128115379398	13.7190048198426	7.8130432360832e-43	7.5016376556736e-41	UP	307	ANXA4	protein_coding	annexin A4 [Source:HGNC Symbol;Acc:HGNC:542]	2	69644425	69827112
5757	ENSG00000135069	2424.25734307925	2199.62314444051	798.14847268684	779	1550.25724005165	-1.55195819576173	0.113533444524208	-13.6696125292915	1.54214148828408e-42	1.47365871224037e-40	DOWN	29968	PSAT1	protein_coding	phosphoserine aminotransferase 1 [Source:HGNC Symbol;Acc:HGNC:19129]	9	78297125	78330093
9386	ENSG00000165672	3137.3874309005	3092.66385943706	1164.20926855416	1220	2153.56513972293	-1.38584217379068	0.101421132790047	-13.6642348164217	1.66039943628703e-42	1.57918084121959e-40	DOWN	10935	PRDX3	protein_coding	peroxiredoxin 3 [Source:HGNC Symbol;Acc:HGNC:9354]	10	119167720	119178812
7614	ENSG00000150779	1522.49905389098	1604.96062847563	490.346689424397	462	1019.95159294775	-1.71512474580174	0.125576298029735	-13.658029203852	1.80811235057904e-42	1.71159480397771e-40	DOWN	26521	TIMM8B	protein_coding	translocase of inner mitochondrial membrane 8 homolog B [Source:HGNC Symbol;Acc:HGNC:11818]	11	112084800	112086798
12141	ENSG00000184916	941.21622927015	1058.45740077551	218.471297268296	240	614.53623182849	-2.124825821895	0.155654583842339	-13.6509042614975	1.99388907237234e-42	1.87863483019829e-40	DOWN	3714	JAG2	protein_coding	jagged canonical Notch ligand 2 [Source:HGNC Symbol;Acc:HGNC:6189]	14	105140982	105168824
8773	ENSG00000162772	133.772040765389	131.914572203476	712.701920866351	708	421.597133458804	2.4186381107033	0.177226024247346	13.6471949928061	2.09799882474518e-42	1.96753257224824e-40	UP	467	ATF3	protein_coding	activating transcription factor 3 [Source:HGNC Symbol;Acc:HGNC:785]	1	212565334	212620777
987	ENSG00000071564	6293.06024866821	7191.43806718794	2627.48146848003	2701	4703.24494608405	-1.33939517769192	0.0982770242887263	-13.6287722118746	2.70085996479765e-42	2.5211777532507e-40	DOWN	6929	TCF3	protein_coding	transcription factor 3 [Source:HGNC Symbol;Acc:HGNC:11633]	19	1609290	1652615
12138	ENSG00000184900	3139.31220846547	3156.52726344033	1224.41024824587	1228	2187.06243003792	-1.36019168257376	0.0999682833075923	-13.6062322725758	3.67717844552781e-42	3.41672576023859e-40	DOWN	6612	SUMO3	protein_coding	small ubiquitin like modifier 3 [Source:HGNC Symbol;Acc:HGNC:11124]	21	44805617	44818779
5362	ENSG00000131721	2921.8123436239	3111.50879832327	1155.47041666343	1099	2071.94788965265	-1.41995118397217	0.104383293559515	-13.6032418172604	3.83070012192902e-42	3.54304617240618e-40	DOWN	84528	RHOXF2	protein_coding	Rhox homeobox family member 2 [Source:HGNC Symbol;Acc:HGNC:30011]	X	120158613	120165630
1819	ENSG00000099901	16191.2288765245	20225.8541301505	6809.50758996692	6507	12433.3976491605	-1.45131814485714	0.106710226557982	-13.6005534958596	3.97414416537883e-42	3.65893464870016e-40	DOWN	5902	RANBP1	protein_coding	RAN binding protein 1 [Source:HGNC Symbol;Acc:HGNC:9847]	22	20115938	20127355
8438	ENSG00000160072	3774.48880490545	4788.70835919604	1203.04861029075	1396	2790.56144359806	-1.72008901522058	0.126510387208764	-13.5964251882506	4.2048917727701e-42	3.8537833097438e-40	DOWN	83858	ATAD3B	protein_coding	ATPase family AAA domain containing 3B [Source:HGNC Symbol;Acc:HGNC:24007]	1	1471765	1497848
2820	ENSG00000106628	4956.3022297968	5401.1688729979	2083.73068416783	2128	3642.30044674063	-1.29809057149585	0.0954986746869258	-13.5927600644867	4.42089064770635e-42	4.03341258505444e-40	DOWN	5425	POLD2	protein_coding	DNA polymerase delta 2, accessory subunit [Source:HGNC Symbol;Acc:HGNC:9176]	7	44114681	44124358
11379	ENSG00000178773	1310.77352174432	1800.73860468238	262.165556721955	347	930.169420787163	-2.35284813040922	0.173242692667958	-13.5812258178113	5.17529772460027e-42	4.70042919014032e-40	DOWN	27132	CPNE7	protein_coding	copine 7 [Source:HGNC Symbol;Acc:HGNC:2320]	16	89575758	89597246
591	ENSG00000052749	3056.54677317178	3295.77042298844	1187.51287359611	1216	2188.95751743908	-1.40202827170358	0.103259529666087	-13.5777131296003	5.4295336981391e-42	4.90922367513806e-40	DOWN	23223	RRP12	protein_coding	ribosomal RNA processing 12 homolog [Source:HGNC Symbol;Acc:HGNC:29100]	10	97356358	97426076
8646	ENSG00000161980	1330.9836861765	1388.2438312842	401.016203430249	396	879.060930222739	-1.77035009918633	0.130491005126357	-13.5668362541316	6.29823935492254e-42	5.66925893362961e-40	DOWN	51728	POLR3K	protein_coding	RNA polymerase III subunit K [Source:HGNC Symbol;Acc:HGNC:14121]	16	46407	53608
10504	ENSG00000172115	9096.49877204648	9684.20470541395	4119.88317470835	4184	6771.14666304219	-1.17734643240929	0.0868524951170837	-13.5557007409187	7.33087030965722e-42	6.56943724682749e-40	DOWN	54205	CYCS	protein_coding	cytochrome c, somatic [Source:HGNC Symbol;Acc:HGNC:19986]	7	25118656	25125260
7674	ENSG00000151465	3538.70355319667	3460.14016771817	1404.04220377758	1280	2420.72148117311	-1.3826121618429	0.102017348442732	-13.5527161110155	7.6351791466619e-42	6.81186359000637e-40	DOWN	8872	CDC123	protein_coding	cell division cycle 123 [Source:HGNC Symbol;Acc:HGNC:16827]	10	12195965	12250589
2626	ENSG00000105401	6145.81476494804	6830.24340520223	2615.82966595906	2698	4572.47195902733	-1.28793864679369	0.0951456721968482	-13.5364921709634	9.52288974778888e-42	8.42149236774856e-40	DOWN	11140	CDC37	protein_coding	cell division cycle 37, HSP90 cochaperone [Source:HGNC Symbol;Acc:HGNC:1735]	19	10391133	10420121
11444	ENSG00000179271	2705.27486756482	3387.90123532103	956.418790263427	951	2000.14872328732	-1.67524440974454	0.123756441103032	-13.5366239915532	9.50582069761071e-42	8.42149236774856e-40	DOWN	90480	GADD45GIP1	protein_coding	GADD45G interacting protein 1 [Source:HGNC Symbol;Acc:HGNC:29996]	19	12953119	12957223
5791	ENSG00000135316	7575.92449572047	7048.00714344289	2989.6583301737	3182	5198.89749233426	-1.24472760675525	0.0920163755695465	-13.5272401140651	1.08002836219734e-41	9.50943749649999e-40	DOWN	10492	SYNCRIP	protein_coding	synaptotagmin binding cytoplasmic RNA interacting protein [Source:HGNC Symbol;Acc:HGNC:16918]	6	85607785	85643792
2585	ENSG00000105202	8648.02559940856	9989.91149179026	3759.64828010151	3781	6544.64634282508	-1.30537825769035	0.0966490137736153	-13.506379493411	1.43402217251675e-41	1.25169649629676e-39	DOWN	2091	FBL	protein_coding	fibrillarin [Source:HGNC Symbol;Acc:HGNC:3599]	19	39834458	39846379
4174	ENSG00000119888	1010.50822160906	1001.92258411688	248.57178711415	257	629.500648210022	-1.99309576252934	0.147564350357121	-13.5066210619696	1.4293256560061e-41	1.25169649629676e-39	DOWN	4072	EPCAM	protein_coding	epithelial cell adhesion molecule [Source:HGNC Symbol;Acc:HGNC:11529]	2	47345158	47387601
4753	ENSG00000125835	6915.72579093589	7994.44185195037	2958.58685678443	2967	5208.93862491767	-1.33113898260738	0.0985617653748572	-13.5056325091651	1.44864218693428e-41	1.25900743168775e-39	DOWN	6628	SNRPB	protein_coding	small nuclear ribonucleoprotein polypeptides B and B1 [Source:HGNC Symbol;Acc:HGNC:11153]	20	2461634	2470853
13127	ENSG00000197345	2203.87031189023	2389.11947435185	813.684209381474	795	1550.41849890589	-1.51331544157645	0.112083278391006	-13.5017057254268	1.52797048079473e-41	1.32225188001133e-39	DOWN	219927	MRPL21	protein_coding	mitochondrial ribosomal protein L21 [Source:HGNC Symbol;Acc:HGNC:14479]	11	68891276	68903835
7944	ENSG00000154518	14390.5994644955	17448.3195265329	6228.85943100496	6081	11037.1946055083	-1.37089389895471	0.101601033373996	-13.4929129500919	1.72161648065849e-41	1.48345953416739e-39	DOWN	518	ATP5MC3	protein_coding	ATP synthase membrane subunit c locus 3 [Source:HGNC Symbol;Acc:HGNC:843]	2	175176258	175184607
321	ENSG00000018699	1844.89929602339	1996.51658088912	578.706191875129	649	1267.28051719691	-1.64573685576194	0.122139650424256	-13.474222744583	2.21808812418152e-41	1.90311961054775e-39	DOWN	55622	TTC27	protein_coding	tetratricopeptide repeat domain 27 [Source:HGNC Symbol;Acc:HGNC:25986]	2	32628032	32821051
139	ENSG00000007264	830.541519284396	1049.03493133241	194.196708682929	181	563.693289824933	-2.32383135453559	0.172586302365645	-13.4647496509443	2.52171462337205e-41	2.15446321826486e-39	DOWN	4145	MATK	protein_coding	megakaryocyte-associated tyrosine kinase [Source:HGNC Symbol;Acc:HGNC:6906]	19	3777970	3802129
20221	ENSG00000256269	5683.86814935532	6283.74017750211	2454.64639775223	2481	4225.81368115242	-1.27771291115772	0.0949824680413574	-13.4520921334807	2.9928306795256e-41	2.54617911355589e-39	DOWN	3145	HMBS	protein_coding	hydroxymethylbilane synthase [Source:HGNC Symbol;Acc:HGNC:4982]	11	119084866	119093549
21746	ENSG00000265646	33.6836073869686	20.9388209846788	419.464890755127	385	214.771829781694	3.8715193224803	0.288595315866761	13.4150456006282	4.93629384324776e-41	4.18195347736994e-39	UP	NA	TUFMP1	processed_pseudogene	Tu translation elongation factor, mitochondrial pseudogene 1 [Source:HGNC Symbol;Acc:HGNC:12421]	17	27082690	27084036
5719	ENSG00000134809	1365.62968234595	1595.53815903253	429.174726189274	393	945.835641891938	-1.84803769385702	0.137801665734042	-13.4108516324015	5.22355180624676e-41	4.40679812005663e-39	DOWN	26519	TIMM10	protein_coding	translocase of inner mitochondrial membrane 10 [Source:HGNC Symbol;Acc:HGNC:11814]	11	57528464	57530803
5436	ENSG00000132361	6202.59570311464	7355.80781191766	2584.75819256979	2607	4687.54042690052	-1.3847460948061	0.103334089944745	-13.4006705390888	5.99193338266795e-41	5.03397303311391e-39	DOWN	23277	CLUH	protein_coding	clustered mitochondria homolog [Source:HGNC Symbol;Acc:HGNC:29094]	17	2689386	2712663
9909	ENSG00000168385	4980.36194935892	4721.70413204507	1988.5742969132	2065	3438.9100945793	-1.25922302192607	0.0941384594411986	-13.3762866887854	8.32013322534365e-41	6.96094797604166e-39	DOWN	4735	SEPTIN2	protein_coding	septin 2 [Source:HGNC Symbol;Acc:HGNC:7729]	2	241315100	241354027
7367	ENSG00000147684	4414.47734525785	5002.28433323977	1747.77037814636	1871	3258.883014161	-1.37964251408702	0.1031475593633	-13.3754256775745	8.41704401735934e-41	7.01292803809985e-39	DOWN	4715	NDUFB9	protein_coding	NADH:ubiquinone oxidoreductase subunit B9 [Source:HGNC Symbol;Acc:HGNC:7704]	8	124539101	124580648
3096	ENSG00000109519	1667.81976004619	1821.67742566706	573.851274158056	546	1152.33711496782	-1.63936058960582	0.122629895315518	-13.3683600184756	9.25591291219054e-41	7.68012230652254e-39	DOWN	80273	GRPEL1	protein_coding	GrpE like 1, mitochondrial [Source:HGNC Symbol;Acc:HGNC:19696]	4	7058895	7068064
3131	ENSG00000109919	2384.79940299737	2628.86897462642	888.449942224402	906	1702.02957996205	-1.48214814548549	0.110880678162282	-13.3670551988892	9.41968430243136e-41	7.78397928647227e-39	DOWN	23788	MTCH2	protein_coding	mitochondrial carrier 2 [Source:HGNC Symbol;Acc:HGNC:17587]	11	47617315	47642607
3016	ENSG00000108671	5919.6534010641	5767.59824022978	2489.60180531515	2582	4189.71336165226	-1.20449554193482	0.0901296444428337	-13.3640329924833	9.81016078317129e-41	8.07356211718705e-39	DOWN	5717	PSMD11	protein_coding	proteasome 26S subunit, non-ATPase 11 [Source:HGNC Symbol;Acc:HGNC:9556]	17	32444379	32483319
2748	ENSG00000106028	2402.1224010821	2846.63271286708	847.668633400987	892	1747.10593683754	-1.59294303256114	0.119296254276581	-13.3528336008605	1.14027462086653e-40	9.34608015468775e-39	DOWN	6742	SSBP1	protein_coding	single stranded DNA binding protein 1 [Source:HGNC Symbol;Acc:HGNC:11317]	7	141738334	141787922
11939	ENSG00000183520	2082.60932529714	2199.62314444051	768.047982840985	744	1448.57011314466	-1.50165393397132	0.112509517109339	-13.3469058667454	1.23471822707933e-40	1.00791998431581e-38	DOWN	51118	UTP11	protein_coding	UTP11 small subunit processome component [Source:HGNC Symbol;Acc:HGNC:24329]	1	38009258	38024820
9555	ENSG00000166508	14185.6106538262	15700.9749153614	6698.81546601765	6331	10729.1002588013	-1.19760410105776	0.0897385334671401	-13.3454833145483	1.25851678188115e-40	1.02320459165604e-38	DOWN	4176	MCM7	protein_coding	minichromosome maintenance complex component 7 [Source:HGNC Symbol;Acc:HGNC:6950]	7	100092728	100101940
437	ENSG00000035141	2508.94755593792	2768.11213417454	938.941086481963	972	1797.0001941486	-1.46530546818069	0.109900462045865	-13.3330237280455	1.4874441215133e-40	1.20447131815553e-38	DOWN	84908	FAM136A	protein_coding	family with sequence similarity 136 member A [Source:HGNC Symbol;Acc:HGNC:25911]	2	70295975	70302090
9434	ENSG00000165916	3369.32312747934	3958.48410715353	1345.7831911727	1280	2488.39760645139	-1.48033348269846	0.111054554030877	-13.3297863884706	1.55341813959331e-40	1.25286279794479e-38	DOWN	5702	PSMC3	protein_coding	proteasome 26S subunit, ATPase 3 [Source:HGNC Symbol;Acc:HGNC:9549]	11	47418769	47426473
697	ENSG00000061273	3339.48907522231	3710.35907848508	1296.26303045855	1377	2430.77779604149	-1.39889673548406	0.105163875477439	-13.3020652684502	2.25161804606839e-40	1.80874002640944e-38	DOWN	51564	HDAC7	protein_coding	histone deacetylase 7 [Source:HGNC Symbol;Acc:HGNC:14067]	12	47782722	47833132
5850	ENSG00000135624	14584.0396097749	16738.4934951522	6749.30661027521	6460	11132.9599288006	-1.24556556828536	0.0936600186372624	-13.2987969296625	2.35222675123361e-40	1.88206142798109e-38	DOWN	10574	CCT7	protein_coding	chaperonin containing TCP1 subunit 7 [Source:HGNC Symbol;Acc:HGNC:1622]	2	73233420	73253021
8414	ENSG00000159792	353.196683171928	323.504784213288	1276.84335959026	1177	782.636206743869	1.85778018505434	0.13973737334015	13.2947982393523	2.48141664596609e-40	1.97758117915472e-38	UP	5681	PSKH1	protein_coding	protein serine kinase H1 [Source:HGNC Symbol;Acc:HGNC:9529]	16	67893254	67929676
1762	ENSG00000096746	3050.77244047687	3268.54995570836	1203.04861029075	1246	2192.09275161899	-1.36746739664371	0.102970429652666	-13.2801951128724	3.01607260089947e-40	2.39421542724157e-38	DOWN	3189	HNRNPH3	protein_coding	heterogeneous nuclear ribonucleoprotein H3 [Source:HGNC Symbol;Acc:HGNC:5043]	10	68331174	68343191
1702	ENSG00000093009	5418.24884538951	5678.60825104489	2428.42984208003	2365	3972.57173462861	-1.21092667864458	0.0913911806277514	-13.2499292637093	4.51628742296103e-40	3.57105503173189e-38	DOWN	8318	CDC45	protein_coding	cell division cycle 45 [Source:HGNC Symbol;Acc:HGNC:1739]	22	19479457	19520612
9799	ENSG00000167815	4744.57669765014	5131.05808229554	2070.13691456003	2054	3499.94292362643	-1.25965742308444	0.0950928138051481	-13.2466100505298	4.72048658136615e-40	3.7179363648471e-38	DOWN	7001	PRDX2	protein_coding	peroxiredoxin 2 [Source:HGNC Symbol;Acc:HGNC:9353]	19	12796820	12801800
24996	ENSG00000285938	7.69911025987853	2.09388209846788	574.822257701471	440	256.153812514954	6.6643109973005	0.503225113611349	13.2432003432314	4.93981417559196e-40	3.87554370515411e-38	UP	NA	NA	NA	NA	NA	NA	NA
8449	ENSG00000160161	523.53949767174	643.868745278873	88.3595024507328	68	330.941936350337	-2.89853448988921	0.218937254642231	-13.2391104228733	5.21630051802312e-40	4.07659950949225e-38	DOWN	148113	CILP2	protein_coding	cartilage intermediate layer protein 2 [Source:HGNC Symbol;Acc:HGNC:24213]	19	19538248	19546659
8968	ENSG00000163683	3.84955512993926	7.32858734463758	437.913578080006	462	227.772930138646	6.34821927879366	0.479544642056478	13.2380152378931	5.29291387614684e-40	4.12050279863894e-38	UP	201895	SMIM14	protein_coding	small integral membrane protein 14 [Source:HGNC Symbol;Acc:HGNC:27321]	4	39546336	39638902
10961	ENSG00000175449	1122.1453203773	987.265409427606	242.745885853662	274	656.539153914641	-2.03007193408997	0.153418473142076	-13.2322522347748	5.71488191816286e-40	4.4318909275353e-38	DOWN	317671	RFESD	protein_coding	Rieske Fe-S domain containing [Source:HGNC Symbol;Acc:HGNC:29587]	5	95646754	95684773
7372	ENSG00000147804	1361.78012721601	1576.69322014631	436.942594536591	388	940.85398547473	-1.83203908808556	0.138509628211704	-13.2267995498868	6.14487038950997e-40	4.72897029250723e-38	DOWN	55630	SLC39A4	protein_coding	solute carrier family 39 member 4 [Source:HGNC Symbol;Acc:HGNC:17129]	8	144409742	144416844
11940	ENSG00000183527	2321.28174335338	2536.73816229384	895.246827028304	832	1646.31668316888	-1.49156313410546	0.112767602388216	-13.2268763591388	6.13859546726129e-40	4.72897029250723e-38	DOWN	8624	PSMG1	protein_coding	proteasome assembly chaperone 1 [Source:HGNC Symbol;Acc:HGNC:3043]	21	39174769	39183488
964	ENSG00000070785	2247.17780710205	2299.08254411773	817.568143555132	851	1553.70712369373	-1.4460948201509	0.109424406384827	-13.2154687233599	7.14399051134456e-40	5.47696884715743e-38	DOWN	8891	EIF2B3	protein_coding	eukaryotic translation initiation factor 2B subunit gamma [Source:HGNC Symbol;Acc:HGNC:3259]	1	44850522	44986722
774	ENSG00000065154	5748.34819778181	5631.49590382936	2537.17999894247	2437	4088.50602513841	-1.19393696755134	0.0904244518076644	-13.2036959437795	8.35338054575769e-40	6.37989439182244e-38	DOWN	4942	OAT	protein_coding	ornithine aminotransferase [Source:HGNC Symbol;Acc:HGNC:8091]	10	124397303	124418976
6957	ENSG00000143799	17662.7213249438	17277.6681355077	8446.58584416401	8228	12903.7438261539	-1.06724669718112	0.0808839233663846	-13.1947938819282	9.40116591816415e-40	7.15304560029977e-38	DOWN	142	PARP1	protein_coding	poly(ADP-ribose) polymerase 1 [Source:HGNC Symbol;Acc:HGNC:270]	1	226360691	226408093
2121	ENSG00000101255	1985.40805826618	1950.45117472283	707.847003149277	642	1321.42655903457	-1.5437132980475	0.117014834747517	-13.1924580449853	9.69710065360723e-40	7.35047520596551e-38	DOWN	57761	TRIB3	protein_coding	tribbles pseudokinase 3 [Source:HGNC Symbol;Acc:HGNC:16228]	20	362835	397559
6797	ENSG00000142864	13983.5090095044	13667.8153977491	6622.10776608789	6419	10173.1080433353	-1.08428259230879	0.0822802505264766	-13.177920404604	1.17587626240423e-39	8.87984759507731e-38	DOWN	26135	SERBP1	protein_coding	SERPINE1 mRNA binding protein 1 [Source:HGNC Symbol;Acc:HGNC:17860]	1	67407810	67430415
14690	ENSG00000214022	6212.21959093949	6398.90369291784	2769.24506581857	2838	4554.59208741898	-1.16931749224384	0.0888248879635204	-13.1643002209478	1.40836445417004e-39	1.05958404811308e-37	DOWN	29803	REPIN1	protein_coding	replication initiator 1 [Source:HGNC Symbol;Acc:HGNC:17922]	7	150368189	150374044
8647	ENSG00000161981	2455.05378411877	3083.24138999395	836.016830880011	896	1817.57800124818	-1.67675381210338	0.127374418372218	-13.163976201277	1.41441900113656e-39	1.06018328326827e-37	DOWN	79622	SNRNP25	protein_coding	small nuclear ribonucleoprotein U11/U12 subunit 25 [Source:HGNC Symbol;Acc:HGNC:14161]	16	53828	57669
4455	ENSG00000123131	2507.02277837295	2628.86897462642	978.751411761964	973	1771.91079119033	-1.39572383217421	0.106097211214048	-13.1551415555907	1.58985480821942e-39	1.18726824067142e-37	DOWN	10549	PRDX4	protein_coding	peroxiredoxin 4 [Source:HGNC Symbol;Acc:HGNC:17169]	X	23664262	23686397
5121	ENSG00000129951	871.924236931243	1018.67364090462	208.761461834149	226	581.339834917504	-2.12034891317086	0.161221854073334	-13.1517462403478	1.66289160070076e-39	1.23722816770957e-37	DOWN	79948	PLPPR3	protein_coding	phospholipid phosphatase related 3 [Source:HGNC Symbol;Acc:HGNC:23497]	19	812488	821955
2684	ENSG00000105677	1874.73334828042	1983.95328829832	681.630447477082	607	1286.82927101396	-1.58188062438408	0.120363550958112	-13.1425220657921	1.87859319000723e-39	1.39257626801896e-37	DOWN	10430	TMEM147	protein_coding	transmembrane protein 147 [Source:HGNC Symbol;Acc:HGNC:30414]	19	35545600	35547526
5883	ENSG00000135829	11715.1586491877	10810.7132743897	5002.50721567226	5152	8170.0947848124	-1.1495388366039	0.0875296594450615	-13.1331350297943	2.12666477321093e-39	1.57069383964293e-37	DOWN	1660	DHX9	protein_coding	DExH-box helicase 9 [Source:HGNC Symbol;Acc:HGNC:2750]	1	182839347	182887982
3097	ENSG00000109534	1504.21366702377	1673.01179667584	511.708327379519	464	1038.23344776978	-1.70273095353682	0.12977004913115	-13.1211397771451	2.49159162491779e-39	1.8335022603364e-37	DOWN	54433	GAR1	protein_coding	GAR1 ribonucleoprotein [Source:HGNC Symbol;Acc:HGNC:14264]	4	109815510	109824740
3653	ENSG00000115107	1450.31989520462	1418.60512171199	465.101117295616	425	939.756533553056	-1.68829175946053	0.128935369358148	-13.094093326486	3.55898817381769e-39	2.60945012904313e-37	DOWN	55240	STEAP3	protein_coding	STEAP3 metalloreductase [Source:HGNC Symbol;Acc:HGNC:24592]	2	119223831	119265652
2786	ENSG00000106348	2189.43448015296	2358.75818392407	704.934052519033	824	1519.28167914901	-1.5729034224216	0.120214767668936	-13.0841114858141	4.05878461173135e-39	2.96511862776591e-37	DOWN	3614	IMPDH1	protein_coding	inosine monophosphate dehydrogenase 1 [Source:HGNC Symbol;Acc:HGNC:6052]	7	128392277	128410252
4226	ENSG00000120437	1292.48813487711	1344.27230721638	369.94473004098	411	854.426293033617	-1.7556526994208	0.134240602831835	-13.0784029748445	4.37536306897891e-39	3.18485363031847e-37	DOWN	39	ACAT2	protein_coding	acetyl-CoA acetyltransferase 2 [Source:HGNC Symbol;Acc:HGNC:94]	6	159762045	159779112
10657	ENSG00000173193	300.265300135263	221.951502437595	1095.26943697172	1156	693.371559886145	2.10546966937947	0.161147185847425	13.0655069048053	5.18381707544257e-39	3.75975912561686e-37	UP	54625	PARP14	protein_coding	poly(ADP-ribose) polymerase family member 14 [Source:HGNC Symbol;Acc:HGNC:29232]	3	122680839	122730840
5481	ENSG00000132646	8515.21594742565	8549.32060804436	3975.20662673956	3952	6247.93579555239	-1.10610806289189	0.084681125494949	-13.0620378086244	5.42557389617032e-39	3.92099808130761e-37	DOWN	5111	PCNA	protein_coding	proliferating cell nuclear antigen [Source:HGNC Symbol;Acc:HGNC:8729]	20	5114953	5126626
14792	ENSG00000214706	1957.49878357412	2101.21068581252	731.150608191229	703	1373.21501939447	-1.50056094432406	0.115166737010127	-13.0294647854102	8.31891266759724e-39	5.99050843274154e-37	DOWN	7866	IFRD2	protein_coding	interferon related developmental regulator 2 [Source:HGNC Symbol;Acc:HGNC:5457]	3	50287732	50292918
13861	ENSG00000204220	1813.14046620139	1967.20223151057	647.646023457569	660	1271.99718029238	-1.53137469643887	0.117925993979765	-12.9858960247699	1.47106403932098e-38	1.05555388700459e-36	DOWN	10471	PFDN6	protein_coding	prefoldin subunit 6 [Source:HGNC Symbol;Acc:HGNC:4926]	6	33289302	33298401
9831	ENSG00000167994	711.205310256279	812.426254205538	164.096218837075	129	454.181945824723	-2.3767660450167	0.183372940818216	-12.9613782404944	2.02574758792747e-38	1.44840952536814e-36	DOWN	5866	RAB3IL1	protein_coding	RAB3A interacting protein like 1 [Source:HGNC Symbol;Acc:HGNC:9780]	11	61897301	61920269
13900	ENSG00000204386	1118.29576524736	1288.78443160698	3238.23011728785	3148	2198.32757853555	1.40830257717362	0.108656964799775	12.9609968377889	2.03584574045199e-38	1.45048613656302e-36	UP	4758	NEU1	protein_coding	neuraminidase 1 [Source:HGNC Symbol;Acc:HGNC:7758]	6	31857659	31862822
3210	ENSG00000110876	758.362360598035	785.205786925455	171.864087184392	175	472.608058676971	-2.15377324275587	0.166278672843874	-12.95279307875	2.26558364153064e-38	1.60848461141487e-36	DOWN	6404	SELPLG	protein_coding	selectin P ligand [Source:HGNC Symbol;Acc:HGNC:10722]	12	108621895	108633894
6716	ENSG00000141873	2712.9739778247	3261.22136836372	1042.83632562733	1046	2015.75791795394	-1.51575166844478	0.117222411015822	-12.9305621280916	3.02598317369853e-38	2.14080346425556e-36	DOWN	29985	SLC39A3	protein_coding	solute carrier family 39 member 3 [Source:HGNC Symbol;Acc:HGNC:17128]	19	2732204	2740028
4684	ENSG00000125445	3279.82097070825	3687.32637540194	1345.7831911727	1371	2420.98263432072	-1.35849308849955	0.105080894877722	-12.9280692753937	3.12569763007948e-38	2.20361682920603e-36	DOWN	51081	MRPS7	protein_coding	mitochondrial ribosomal protein S7 [Source:HGNC Symbol;Acc:HGNC:14499]	17	75261674	75266376
9593	ENSG00000166801	413.827176468471	408.307009201237	1301.11794817563	1345	867.063033461334	1.68628560656526	0.130516578853887	12.9200874047814	3.46747351469648e-38	2.4360511664399e-36	UP	63901	FAM111A	protein_coding	family with sequence similarity 111 member A [Source:HGNC Symbol;Acc:HGNC:24725]	11	59142748	59155039
11518	ENSG00000179958	1459.94378302947	1655.21379883886	485.491771707323	493	1023.41233839391	-1.67037709144803	0.129335905204121	-12.9150299664413	3.70299869757339e-38	2.59248481733237e-36	DOWN	79077	DCTPP1	protein_coding	dCTP pyrophosphatase 1 [Source:HGNC Symbol;Acc:HGNC:28777]	16	30423615	30430030
3780	ENSG00000115946	1988.29522461363	1876.11836022722	672.89159558635	698	1308.8262951068	-1.49536903106195	0.115809552381259	-12.9123116384995	3.83609372748011e-38	2.67637224315507e-36	DOWN	56902	PNO1	protein_coding	partner of NOB1 homolog [Source:HGNC Symbol;Acc:HGNC:32790]	2	68157888	68176238
5500	ENSG00000132768	2197.13359041284	2233.12525801599	791.351587882937	848	1517.40260907794	-1.43436533853775	0.111092391533881	-12.9114633210528	3.87859472893116e-38	2.69669329377376e-36	DOWN	1802	DPH2	protein_coding	diphthamide biosynthesis 2 [Source:HGNC Symbol;Acc:HGNC:3004]	1	43970000	43973369
8306	ENSG00000158710	16118.0873290557	16984.5246417222	8005.75931545376	7725	12208.3428215579	-1.07331323373788	0.083172999318951	-12.9045873363535	4.2408120398421e-38	2.93840182678131e-36	DOWN	8407	TAGLN2	protein_coding	transgelin 2 [Source:HGNC Symbol;Acc:HGNC:11554]	1	159918107	159925507
2241	ENSG00000102178	2872.73051571718	3009.95551654758	1196.25172548684	1133	2052.9844394379	-1.33641990794861	0.103698341548307	-12.887572626473	5.28822045050363e-38	3.65158866244879e-36	DOWN	8266	UBL4A	protein_coding	ubiquitin like 4A [Source:HGNC Symbol;Acc:HGNC:12505]	X	154483717	154486615
2505	ENSG00000104738	12526.4523928224	12009.4607757625	5789.00388583812	5871	9048.97926360575	-1.07336593725733	0.0833192635013355	-12.8825663136127	5.64275527425658e-38	3.88310152200803e-36	DOWN	4173	MCM4	protein_coding	minichromosome maintenance complex component 4 [Source:HGNC Symbol;Acc:HGNC:6947]	8	47960185	47978160
1232	ENSG00000079246	8456.51023169408	7712.81470970644	3524.67026259517	3636	5832.49880099892	-1.17520347705824	0.0912757726144601	-12.8753057180045	6.19931233557724e-38	4.25158961300149e-36	DOWN	7520	XRCC5	protein_coding	X-ray repair cross complementing 5 [Source:HGNC Symbol;Acc:HGNC:12833]	2	216107464	216206303
2975	ENSG00000108424	13279.0404207255	12184.2999309846	5786.09093520788	5916	9291.35782172949	-1.12172321265041	0.0871318254704951	-12.8738633282767	6.31620947673933e-38	4.31707565015238e-36	DOWN	3837	KPNB1	protein_coding	karyopherin subunit beta 1 [Source:HGNC Symbol;Acc:HGNC:6400]	17	47649476	47685505
19312	ENSG00000250479	1514.7999436311	1757.81402166379	525.302096987324	479	1069.22901557055	-1.70368110584695	0.132361412513297	-12.8714333996382	6.51811636481675e-38	4.44002636026352e-36	DOWN	400916	CHCHD10	protein_coding	coiled-coil-helix-coiled-coil-helix domain containing 10 [Source:HGNC Symbol;Acc:HGNC:15559]	22	23765834	23767972
6077	ENSG00000136938	10729.6725359232	13257.4145064494	4725.77690579909	4204	8229.21598704292	-1.42542389965676	0.110760555104835	-12.869418163421	6.69042315656801e-38	4.54205394295895e-36	DOWN	10541	ANP32B	protein_coding	acidic nuclear phosphoprotein 32 family member B [Source:HGNC Symbol;Acc:HGNC:16677]	9	97983341	98015943
7264	ENSG00000146731	11229.1523140328	11793.7909196203	5469.55030005471	5398	8472.62338342697	-1.082999377473	0.0841593204955947	-12.8684425099379	6.7754627464576e-38	4.58435085090015e-36	DOWN	908	CCT6A	protein_coding	chaperonin containing TCP1 subunit 6A [Source:HGNC Symbol;Acc:HGNC:1620]	7	56051685	56063989
12647	ENSG00000188177	37.5331625169078	16.751056787743	390.335384452688	400	211.154900939335	3.84980232567901	0.300255359007545	12.8217605787422	1.23855845921357e-37	8.3521920445228e-36	UP	376940	ZC3H6	protein_coding	zinc finger CCCH-type containing 6 [Source:HGNC Symbol;Acc:HGNC:24762]	2	112275597	112340063
8999	ENSG00000163811	3431.87839834085	3355.44606279478	1374.91269747514	1440	2400.55928965269	-1.2698673097926	0.0991533457829328	-12.8071049924286	1.49612936690131e-37	1.00554854749437e-35	DOWN	23160	WDR43	protein_coding	WD repeat domain 43 [Source:HGNC Symbol;Acc:HGNC:28945]	2	28894667	28948219
11601	ENSG00000180817	6973.46911788498	7250.06676594504	3241.14306791809	3300	5191.16973793703	-1.12063449708776	0.0876366540798164	-12.7872807200869	1.93113349432073e-37	1.2936028121591e-35	DOWN	5464	PPA1	protein_coding	inorganic pyrophosphatase 1 [Source:HGNC Symbol;Acc:HGNC:9226]	10	70202835	70233911
13323	ENSG00000198336	1093.27365690275	1200.84138347133	334.989322478053	319	737.026090713033	-1.81016138011538	0.141622261109814	-12.7816161522218	2.0770805554001e-37	1.38676076948782e-35	DOWN	4635	MYL4	protein_coding	myosin light chain 4 [Source:HGNC Symbol;Acc:HGNC:7585]	17	47200446	47223679
9248	ENSG00000164897	3181.6573148948	3662.19979022032	1327.33450384782	1291	2365.54790224074	-1.38589151328486	0.108451975544258	-12.7788498672326	2.15228694661289e-37	1.43222975922626e-35	DOWN	83590	TMUB1	protein_coding	transmembrane and ubiquitin like domain containing 1 [Source:HGNC Symbol;Acc:HGNC:21709]	7	151081085	151083493
10127	ENSG00000169714	8166.83120816615	8055.16443280594	3773.24204970932	3844	5959.80942267035	-1.09063996123389	0.0854099380492099	-12.7694737421014	2.42790409198258e-37	1.61032336206068e-35	DOWN	7555	CNBP	protein_coding	CCHC-type zinc finger nucleic acid binding protein [Source:HGNC Symbol;Acc:HGNC:13164]	3	129167827	129183922
5172	ENSG00000130332	2646.56915183324	2904.21447057495	1095.26943697172	1033	1919.76326484498	-1.38272417395612	0.108566063229228	-12.7362467867754	3.71857840015383e-37	2.45828512400989e-35	DOWN	51690	LSM7	protein_coding	LSM7 homolog, U6 small nuclear RNA and mRNA degradation associated [Source:HGNC Symbol;Acc:HGNC:20470]	19	2321520	2328611
5754	ENSG00000135048	846.902128586638	773.689435383882	2203.16166000783	2176	1499.93830599459	1.4336209765385	0.112635907453205	12.7279213969497	4.13706694498548e-37	2.72600264090661e-35	UP	23670	CEMIP2	protein_coding	cell migration inducing hyaluronidase 2 [Source:HGNC Symbol;Acc:HGNC:11869]	9	71683366	71816690
1788	ENSG00000099341	5107.39726864692	5286.00535758216	2350.75115860686	2186	3732.53844620899	-1.19581087405373	0.0939897285507873	-12.7227825049795	4.41841161827126e-37	2.90190337000663e-35	DOWN	5714	PSMD8	protein_coding	proteasome 26S subunit, non-ATPase 8 [Source:HGNC Symbol;Acc:HGNC:9566]	19	38374536	38383824
1848	ENSG00000100028	2837.12213076524	2821.50612768547	1162.26730146733	1136	1989.22388997951	-1.2998786572785	0.102180537574949	-12.7213918435793	4.497764001121e-37	2.94442907644814e-35	DOWN	6634	SNRPD3	protein_coding	small nuclear ribonucleoprotein D3 polypeptide [Source:HGNC Symbol;Acc:HGNC:11160]	22	24555958	24582052
983	ENSG00000071462	2221.19330997496	2715.76508171284	782.612735992205	845	1641.14278192	-1.60064443380905	0.125849462805836	-12.7187228147217	4.6540504087904e-37	3.0368808541243e-35	DOWN	114049	BUD23	protein_coding	BUD23 rRNA methyltransferase and ribosome maturation factor [Source:HGNC Symbol;Acc:HGNC:16405]	7	73683025	73705161
1983	ENSG00000100462	3313.50457809522	3127.21291406178	1280.72729376392	1344	2266.36119648023	-1.29524242931731	0.101912066782124	-12.7094118509673	5.24272635122268e-37	3.40997069095816e-35	DOWN	10419	PRMT5	protein_coding	protein arginine methyltransferase 5 [Source:HGNC Symbol;Acc:HGNC:10894]	14	22920525	22929408
3265	ENSG00000111348	1085.57454664287	965.279647393693	277.701293416589	272	650.138871863289	-1.89980906156132	0.149493161955782	-12.7083341920566	5.3154690928807e-37	3.44616730931684e-35	DOWN	397	ARHGDIB	protein_coding	Rho GDP dissociation inhibitor beta [Source:HGNC Symbol;Acc:HGNC:679]	12	14942031	14961728
1881	ENSG00000100142	1725.56308699528	2192.29455709587	603.95176400391	532	1263.45235202376	-1.78551499187893	0.14061266944658	-12.6981089179682	6.05758038235917e-37	3.91471132209961e-35	DOWN	5435	POLR2F	protein_coding	RNA polymerase II subunit F [Source:HGNC Symbol;Acc:HGNC:9193]	22	37952607	38041915
7870	ENSG00000153574	1661.08303856879	1876.11836022722	603.95176400391	584	1181.28829069998	-1.57375061327332	0.12395556537948	-12.6960867667007	6.21610335255326e-37	4.00432242484126e-35	DOWN	22934	RPIA	protein_coding	ribose 5-phosphate isomerase A [Source:HGNC Symbol;Acc:HGNC:10297]	2	88691673	88750929
6450	ENSG00000139641	9166.75315316787	9014.16243390423	4328.64463654249	4337	6711.64005590365	-1.06906397641994	0.0842216807897331	-12.69345335305	6.42874129094385e-37	4.12811180411786e-35	DOWN	23344	ESYT1	protein_coding	extended synaptotagmin 1 [Source:HGNC Symbol;Acc:HGNC:29534]	12	56118250	56144674
3223	ENSG00000110955	35394.7346422266	36671.2041315172	18212.7383238285	17588	26966.6692743931	-1.00931156921745	0.0795622013382565	-12.685817539492	7.08704832267545e-37	4.5363858834954e-35	DOWN	506	ATP5F1B	protein_coding	ATP synthase F1 subunit beta [Source:HGNC Symbol;Acc:HGNC:830]	12	56638175	56645984
3808	ENSG00000116161	7474.87367355957	8113.79313156304	3578.07435748297	3375	5635.43529065139	-1.1646513579361	0.0918626835679415	-12.6781769560948	7.81278896238493e-37	4.98510328634707e-35	DOWN	27101	CACYBP	protein_coding	calcyclin binding protein [Source:HGNC Symbol;Acc:HGNC:30423]	1	174999163	175012027
5730	ENSG00000134871	772.798192335307	727.624029217588	111.663107492684	164	444.021332261395	-2.44594082342686	0.1930284751972	-12.6713989784567	8.51815469555644e-37	5.41803006708216e-35	DOWN	1284	COL4A2	protein_coding	collagen type IV alpha 2 chain [Source:HGNC Symbol;Acc:HGNC:2203]	13	110305812	110513209
6618	ENSG00000141076	4342.29818657149	4247.4398367421	1912.83758052685	1807	3077.39390096011	-1.20734065921587	0.0952829411785016	-12.6711103192549	8.5495607890705e-37	5.42090547767386e-35	DOWN	84916	UTP4	protein_coding	UTP4 small subunit processome component [Source:HGNC Symbol;Acc:HGNC:1983]	16	69131291	69231130
3897	ENSG00000116898	2943.94728562105	3368.00935538559	1231.20713304977	1115	2164.5409435141	-1.42739571096062	0.112710350210247	-12.6642824576269	9.32692772209964e-37	5.8952615567616e-35	DOWN	64960	MRPS15	protein_coding	mitochondrial ribosomal protein S15 [Source:HGNC Symbol;Acc:HGNC:14504]	1	36455718	36464384
10270	ENSG00000170627	3031.52466482717	2826.74083293164	1185.57090650928	1170	2053.45910106702	-1.31452254386675	0.103864825765314	-12.6560896259235	1.03529110753361e-36	6.52330456287507e-35	DOWN	121355	GTSF1	protein_coding	gametocyte specific factor 1 [Source:HGNC Symbol;Acc:HGNC:26565]	12	54455950	54473602
8278	ENSG00000158406	414.789565250956	412.494773398172	1314.71171778343	1285	856.74901410814	1.65187624171759	0.130589347650182	12.6493950038144	1.12739613768897e-36	7.08152284243699e-35	UP	8365	H4C8	protein_coding	H4 clustered histone 8 [Source:HGNC Symbol;Acc:HGNC:4788]	6	26277609	26285638
3152	ENSG00000110092	1913.22889957981	1798.64472258391	635.994220936594	681	1257.21696077508	-1.49521156819848	0.118329096633892	-12.6360431266085	1.33610408018961e-36	8.3664181890879e-35	DOWN	595	CCND1	protein_coding	cyclin D1 [Source:HGNC Symbol;Acc:HGNC:1582]	11	69641156	69654474
3492	ENSG00000113356	1259.76691627262	1193.51279612669	387.422433822444	351	797.92553655544	-1.73207829954067	0.137229685664709	-12.6217464621512	1.60227955498542e-36	1.00020937050065e-34	DOWN	10622	POLR3G	protein_coding	RNA polymerase III subunit G [Source:HGNC Symbol;Acc:HGNC:30075]	5	90471748	90514557
9533	ENSG00000166436	233.86047414381	226.139266634531	891.362892854646	881	558.090658408247	1.94564217914617	0.154155436850401	12.6213010640312	1.6113684696971e-36	1.00277847081798e-34	UP	9866	TRIM66	protein_coding	tripartite motif containing 66 [Source:HGNC Symbol;Acc:HGNC:29005]	11	8612037	8682694
5425	ENSG00000132300	3020.93838821984	2830.92859712857	1180.71598879221	1189	2055.39574353516	-1.30433241496154	0.103440764018806	-12.6094623075716	1.87266252772303e-36	1.16179983219937e-34	DOWN	55037	PTCD3	protein_coding	pentatricopeptide repeat domain 3 [Source:HGNC Symbol;Acc:HGNC:24717]	2	86106223	86142157
696	ENSG00000060982	2917.96278849396	2916.77776316576	1222.46828115904	1122	2044.80220820469	-1.31526924531099	0.104483189062631	-12.5883336554991	2.44786322767568e-36	1.5139958975345e-34	DOWN	586	BCAT1	protein_coding	branched chain amino acid transaminase 1 [Source:HGNC Symbol;Acc:HGNC:976]	12	24810024	24949101
5432	ENSG00000132341	15982.3905107253	17419.0051771543	7935.84850032791	7916	12313.3110470519	-1.07521112468648	0.0854542804144821	-12.5822968664805	2.64233812933407e-36	1.62928023552791e-34	DOWN	5901	RAN	protein_coding	RAN, member RAS oncogene family [Source:HGNC Symbol;Acc:HGNC:9846]	12	130872037	130877678
4662	ENSG00000125166	4865.83768424323	4653.65296384486	2070.13691456003	2145	3433.65689066203	-1.1754157753859	0.0934751826467999	-12.5746293519132	2.91162641766243e-36	1.7898513249795e-34	DOWN	2806	GOT2	protein_coding	glutamic-oxaloacetic transaminase 2 [Source:HGNC Symbol;Acc:HGNC:4433]	16	58707131	58734342
1696	ENSG00000092929	5023.66944457074	6004.20691735665	2129.36691070832	2213	3842.56081815893	-1.34445099648071	0.107012866758428	-12.56345182786	3.35375615345199e-36	2.05537341404415e-34	DOWN	201294	UNC13D	protein_coding	unc-13 homolog D [Source:HGNC Symbol;Acc:HGNC:23147]	17	75827225	75844552
3154	ENSG00000110107	8192.81570529324	8465.56532410564	3965.49679130542	3948	6142.96945517607	-1.073822899975	0.0855392395919035	-12.5535707950886	3.79980269874536e-36	2.32167944893342e-34	DOWN	27339	PRPF19	protein_coding	pre-mRNA processing factor 19 [Source:HGNC Symbol;Acc:HGNC:17896]	11	60890547	60906585
4265	ENSG00000120800	3146.04892994286	2835.11636132551	1204.99057737758	1137	2080.78896716149	-1.35280118187665	0.107801541217359	-12.5489966711052	4.02578619730878e-36	2.45232408146033e-34	DOWN	27340	UTP20	protein_coding	UTP20 small subunit processome component [Source:HGNC Symbol;Acc:HGNC:17897]	12	101280105	101386618
15313	ENSG00000223768	315.66352065502	302.565963228609	1141.87664705562	1028	697.026532734813	1.81114149167583	0.145033813376217	12.48771889475	8.71156821935316e-36	5.29070331345837e-34	UP	642852	LINC00205	lncRNA	long intergenic non-protein coding RNA 205 [Source:HGNC Symbol;Acc:HGNC:16420]	21	45288050	45297806
9777	ENSG00000167721	2772.64208233876	2628.86897462642	1101.09533823221	1085	1896.90159879935	-1.30510149916128	0.104613497262095	-12.4754599866929	1.01617677407272e-35	6.15290459328176e-34	DOWN	55720	TSR1	protein_coding	TSR1 ribosome maturation factor [Source:HGNC Symbol;Acc:HGNC:25542]	17	2322396	2336657
5379	ENSG00000131828	2998.80344622269	3128.25985511101	1272.9594254166	1288	2172.00568168758	-1.25844005352622	0.100935913746331	-12.4677134908481	1.11993630049353e-35	6.76086096612309e-34	DOWN	5160	PDHA1	protein_coding	pyruvate dehydrogenase E1 subunit alpha 1 [Source:HGNC Symbol;Acc:HGNC:8806]	X	19343893	19361718
1384	ENSG00000084623	5215.18481228522	5737.23694980199	2418.72000664588	2394	3941.28544218327	-1.18619013612818	0.0951568511202799	-12.4656304003673	1.14959076597476e-35	6.91916376547732e-34	DOWN	8668	EIF3I	protein_coding	eukaryotic translation initiation factor 3 subunit I [Source:HGNC Symbol;Acc:HGNC:3272]	1	32221928	32231604
4974	ENSG00000128283	1711.127255258	2005.93905033223	620.458484241959	630	1241.88119745805	-1.57137294556496	0.126111888993823	-12.460149142972	1.23140112540222e-35	7.38950621770384e-34	DOWN	11135	CDC42EP1	protein_coding	CDC42 effector protein 1 [Source:HGNC Symbol;Acc:HGNC:17014]	22	37560480	37569405
5555	ENSG00000133265	2050.85049547514	2491.71969717678	783.58371953562	754	1520.03847804689	-1.56241298770749	0.12544320202387	-12.4551427458794	1.31116679453644e-35	7.84482376208848e-34	DOWN	23640	HSPBP1	protein_coding	HSPA (Hsp70) binding protein 1 [Source:HGNC Symbol;Acc:HGNC:24989]	19	55262223	55280381
785	ENSG00000065457	304.114855265202	284.767965391632	1020.50370412879	1020	657.346631196407	1.79227047267021	0.144669811041213	12.3886971287993	3.00892071020978e-35	1.79493693135976e-33	UP	23536	ADAT1	protein_coding	adenosine deaminase tRNA specific 1 [Source:HGNC Symbol;Acc:HGNC:228]	16	75596981	75623300
3505	ENSG00000113460	1837.20018576351	1733.73437753141	626.284385502447	663	1215.05473719934	-1.47001602294946	0.118697288698692	-12.3845796232215	3.16740207050695e-35	1.88390347928117e-33	DOWN	55299	BRIX1	protein_coding	biogenesis of ribosomes BRX1 [Source:HGNC Symbol;Acc:HGNC:24170]	5	34915677	34925996
702	ENSG00000061794	2502.21083446052	2486.48499193061	1015.64878641172	1012	1754.08615320071	-1.29886357548066	0.10499226056538	-12.3710411461408	3.74929699629394e-35	2.22344339224337e-33	DOWN	60488	MRPS35	protein_coding	mitochondrial ribosomal protein S35 [Source:HGNC Symbol;Acc:HGNC:16635]	12	27710822	27756295
3693	ENSG00000115307	3888.05068123866	4236.97042624976	1600.18087954734	1767	2873.05049675894	-1.27081641057013	0.103041478661554	-12.3330568143748	6.01218821466569e-35	3.55494870886523e-33	DOWN	550	AUP1	protein_coding	AUP1 lipid droplet regulating VLDL assembly factor [Source:HGNC Symbol;Acc:HGNC:891]	2	74526645	74529760
11146	ENSG00000176946	1594.67821257734	1775.61201950076	575.793241244886	596	1135.52086833075	-1.52394769312404	0.123806867904624	-12.3090723391697	8.09482387851954e-35	4.7723957269763e-33	DOWN	51078	THAP4	protein_coding	THAP domain containing 4 [Source:HGNC Symbol;Acc:HGNC:23187]	2	241584405	241637158
12579	ENSG00000187772	2606.14882296888	2063.5208080401	775.815851188303	763	1552.12137054932	-1.60186619873344	0.130233230703264	-12.2999805048474	9.05960022708124e-35	5.32561864077665e-33	DOWN	389421	LIN28B	protein_coding	lin-28 homolog B [Source:HGNC Symbol;Acc:HGNC:32207]	6	104936616	105083332
2067	ENSG00000100941	4245.09691954052	4221.26631051125	1804.08742366441	1934	3051.11266342905	-1.17953674385595	0.0959240995959051	-12.2965631037969	9.45106505097978e-35	5.53958792508446e-33	DOWN	5411	PNN	protein_coding	pinin, desmosome associated protein [Source:HGNC Symbol;Acc:HGNC:9162]	14	39175183	39183220
4135	ENSG00000119638	884.435291103546	957.951060049055	2331.33148773857	2345	1629.67945972279	1.34423019238629	0.109528285569639	12.272904532333	1.26627907145688e-34	7.40057533848845e-33	UP	91754	NEK9	protein_coding	NIMA related kinase 9 [Source:HGNC Symbol;Acc:HGNC:18591]	14	75079353	75127344
1675	ENSG00000092199	14805.3890297464	15097.9368710027	7564.93278674351	7442	11227.5646718731	-0.994656855215723	0.0811230013945636	-12.2610953504782	1.46506008857719e-34	8.53757415201786e-33	NOT	3183	HNRNPC	protein_coding	heterogeneous nuclear ribonucleoprotein C [Source:HGNC Symbol;Acc:HGNC:5035]	14	21209136	21269494
5550	ENSG00000133243	374.369236386593	460.654061662934	1357.43499369368	1375	891.864572935801	1.71176650194173	0.139700240528811	12.2531392606207	1.61616444792408e-34	9.3909866753583e-33	UP	55643	BTBD2	protein_coding	BTB domain containing 2 [Source:HGNC Symbol;Acc:HGNC:15504]	19	1985438	2034881
2009	ENSG00000100591	3403.00673486631	3610.89967880786	1496.28564040197	1532	2510.54801351904	-1.21163646644716	0.0991161320554529	-12.2244123264343	2.30240697957133e-34	1.33400666462921e-32	DOWN	10598	AHSA1	protein_coding	activator of HSP90 ATPase activity 1 [Source:HGNC Symbol;Acc:HGNC:1189]	14	77457870	77469472
3875	ENSG00000116750	3140.27459724796	2897.93282427955	1159.35435083709	1274	2117.89044309115	-1.31146639016916	0.107494931702845	-12.2002625555828	3.09823334015837e-34	1.78996214434422e-32	DOWN	51377	UCHL5	protein_coding	ubiquitin C-terminal hydrolase L5 [Source:HGNC Symbol;Acc:HGNC:19678]	1	193012250	193060080
15935	ENSG00000227057	3214.37853349929	3710.35907848508	1366.17384558441	1405	2423.97786439219	-1.32106569405842	0.108306089629901	-12.1975199970077	3.20435277666296e-34	1.84598185816729e-32	DOWN	9277	WDR46	protein_coding	WD repeat domain 46 [Source:HGNC Symbol;Acc:HGNC:13923]	6	33279108	33289247
10227	ENSG00000170345	33.6836073869686	35.595995673954	352.467026259517	350	192.93665733011	3.3429253724078	0.27412640584132	12.1948316585848	3.31187711282047e-34	1.90248940814242e-32	UP	2353	FOS	protein_coding	Fos proto-oncogene, AP-1 transcription factor subunit [Source:HGNC Symbol;Acc:HGNC:3796]	14	75278826	75282230
2017	ENSG00000100605	1432.03450833741	1661.49544513426	519.476195726836	497	1027.50153729963	-1.60519507024312	0.131644635460449	-12.1933952312503	3.37079072473878e-34	1.93083106201443e-32	DOWN	3705	ITPK1	protein_coding	inositol-tetrakisphosphate 1-kinase [Source:HGNC Symbol;Acc:HGNC:6177]	14	92936914	93116320
1253	ENSG00000079785	6191.04703772482	6565.36731974604	2925.57341630833	3025	4676.7469434448	-1.10007839084816	0.0903854416010375	-12.1709688126979	4.43783645905175e-34	2.53484692702154e-32	DOWN	1653	DDX1	protein_coding	DEAD-box helicase 1 [Source:HGNC Symbol;Acc:HGNC:2734]	2	15591178	15631111
175	ENSG00000008394	1269.39080409747	1257.37620012996	420.435874298542	418	841.300719631494	-1.5915349086107	0.130775082373364	-12.1700164872911	4.48991813658699e-34	2.55735083016959e-32	DOWN	4257	MGST1	protein_coding	microsomal glutathione S-transferase 1 [Source:HGNC Symbol;Acc:HGNC:7061]	12	16347142	16609259
6502	ENSG00000140105	3966.00417261993	3974.18822289204	1780.78381862246	1802	2880.74405353361	-1.14810469537835	0.0943999391668871	-12.1621338478687	4.94498879719767e-34	2.8086143413492e-32	DOWN	7453	WARS1	protein_coding	tryptophanyl-tRNA synthetase 1 [Source:HGNC Symbol;Acc:HGNC:12729]	14	100333790	100376805
5168	ENSG00000130309	5028.48138848316	5381.27699306245	2308.02788269662	2410	3781.94656606056	-1.141628554673	0.0939798326069137	-12.1475908501354	5.90809613424352e-34	3.34620624592e-32	DOWN	79709	COLGALT1	protein_coding	collagen beta(1-O)galactosyltransferase 1 [Source:HGNC Symbol;Acc:HGNC:26182]	19	17555649	17583162
3785	ENSG00000115977	243.484361968658	266.969967554655	920.492399157085	913	585.9866821701	1.8456283756402	0.151987456533152	12.1432940437267	6.22678027225536e-34	3.51682270670826e-32	UP	22848	AAK1	protein_coding	AP2 associated kinase 1 [Source:HGNC Symbol;Acc:HGNC:19679]	2	69457997	69674349
2764	ENSG00000106153	10856.7078552112	11868.1237341159	5231.65933191812	5502	8364.62273031132	-1.08208965245275	0.0892274108943632	-12.1273232250776	7.5683037685173e-34	4.26256170068755e-32	DOWN	51142	CHCHD2	protein_coding	coiled-coil-helix-coiled-coil-helix domain containing 2 [Source:HGNC Symbol;Acc:HGNC:21645]	7	56101573	56106476
269	ENSG00000012822	116.449042680663	137.149277449646	589.387010852691	678	380.24633274575	2.32296806931087	0.191659356825802	12.1202956525739	8.24611300466002e-34	4.63137539033315e-32	UP	57658	CALCOCO1	protein_coding	calcium binding and coiled-coil domain 1 [Source:HGNC Symbol;Acc:HGNC:29306]	12	53708517	53727745
7624	ENSG00000150990	3501.17039067976	3734.43872261746	1557.45760363709	1597	2597.51667923358	-1.1976364055019	0.098860475386802	-12.1144107472276	8.85985743531353e-34	4.96225848522852e-32	DOWN	57647	DHX37	protein_coding	DEAH-box helicase 37 [Source:HGNC Symbol;Acc:HGNC:17210]	12	124946825	124989131
2547	ENSG00000104907	2863.10662789233	3577.39756523237	1153.5284495766	1173	2191.75816067533	-1.46870644221838	0.121327978328264	-12.1052576862746	9.90578161358927e-34	5.53269458932965e-32	DOWN	55621	TRMT1	protein_coding	tRNA methyltransferase 1 [Source:HGNC Symbol;Acc:HGNC:25980]	19	13104902	13117567
4099	ENSG00000119335	15589.7358874715	16209.7882652891	8087.32193310059	7937	11955.9615214653	-0.988710721813656	0.0817294963561011	-12.097354882817	1.09069179046677e-33	6.07503275447003e-32	NOT	6418	SET	protein_coding	SET nuclear proto-oncogene [Source:HGNC Symbol;Acc:HGNC:10760]	9	128683424	128696400
1378	ENSG00000084112	279.092746920597	230.327030831467	942.825020655622	948	600.061199601921	1.8903489162792	0.156344065593087	12.0909540704869	1.17909456432653e-33	6.54933435275917e-32	UP	54434	SSH1	protein_coding	slingshot protein phosphatase 1 [Source:HGNC Symbol;Acc:HGNC:30579]	12	108778191	108857590
11578	ENSG00000180573	1355.04340573862	1379.86830289033	3096.46651994931	3218	2262.34455714457	1.20721960488266	0.0999711039743045	12.0756854419948	1.41976222959334e-33	7.8644686360688e-32	UP	8334	H2AC6	protein_coding	H2A clustered histone 6 [Source:HGNC Symbol;Acc:HGNC:4733]	6	26124145	26139116
2378	ENSG00000103342	4868.72485059068	4720.65719099584	2154.6124828371	2254	3499.49863110591	-1.12121196809264	0.0929485234781977	-12.0627195154491	1.6620268258815e-33	9.17271173609861e-32	DOWN	2935	GSPT1	protein_coding	G1 to S phase transition 1 [Source:HGNC Symbol;Acc:HGNC:4621]	16	11868128	11916082
9257	ENSG00000164934	2803.43852337827	2681.21602708812	1159.35435083709	1152	1949.00222532587	-1.2467528669653	0.103357146072348	-12.0625705560078	1.66503620265441e-33	9.17271173609861e-32	DOWN	25879	DCAF13	protein_coding	DDB1 and CUL4 associated factor 13 [Source:HGNC Symbol;Acc:HGNC:24535]	8	103414714	103443453
1406	ENSG00000085415	4610.80465688475	4461.01581078582	2093.44051960198	2085	3312.56524681814	-1.11847808251715	0.092737040490169	-12.0607480743977	1.70229630410643e-33	9.35242517157985e-32	DOWN	81929	SEH1L	protein_coding	SEH1 like nucleoporin [Source:HGNC Symbol;Acc:HGNC:30379]	18	12947133	12987536
2927	ENSG00000107937	2885.24156988948	3041.3637480246	1201.10664320392	1285	2103.1779902795	-1.25331340069518	0.104019229336357	-12.0488625871517	1.96644662638722e-33	1.07743106869146e-31	DOWN	23560	GTPBP4	protein_coding	GTP binding protein 4 [Source:HGNC Symbol;Acc:HGNC:21535]	10	988434	1019932
11719	ENSG00000181924	2026.79077591302	2143.08832778188	787.467653709278	835	1448.08668935104	-1.36179060749311	0.113042349963312	-12.0467294596678	2.01799077731638e-33	1.1026760987271e-31	DOWN	51287	COA4	protein_coding	cytochrome c oxidase assembly factor 4 homolog [Source:HGNC Symbol;Acc:HGNC:24604]	11	73872667	73876901
5502	ENSG00000132780	6740.57103252365	7052.19490763982	3356.69010958443	3204	5088.36401243698	-1.07190088457779	0.0892264180829988	-12.0132681285121	3.02643827876967e-33	1.64924527067116e-31	DOWN	4678	NASP	protein_coding	nuclear autoantigenic sperm protein [Source:HGNC Symbol;Acc:HGNC:7644]	1	45583846	45618904
4845	ENSG00000126749	1373.32879260583	1569.36463280168	505.882426119031	468	979.143962881635	-1.59478123510111	0.13285731655859	-12.0037140325487	3.39703047424699e-33	1.84620823321407e-31	DOWN	10436	EMG1	protein_coding	EMG1 N1-specific pseudouridine methyltransferase [Source:HGNC Symbol;Acc:HGNC:16912]	12	6970913	6997428
14587	ENSG00000213585	6892.62846015625	6571.64896604144	3265.41765650346	3165	4973.67377067529	-1.06618424873532	0.088903721073245	-11.992571692887	3.88648534733603e-33	2.10653774350367e-31	DOWN	7416	VDAC1	protein_coding	voltage dependent anion channel 1 [Source:HGNC Symbol;Acc:HGNC:12669]	5	133971871	134004975
7533	ENSG00000149547	5088.14949299722	4899.68411041484	2365.31591175808	2270	3655.78737879254	-1.10751773664912	0.0924313009170165	-11.9820637128481	4.41201953696744e-33	2.3849745287902e-31	DOWN	9538	EI24	protein_coding	EI24 autophagy associated transmembrane protein [Source:HGNC Symbol;Acc:HGNC:13276]	11	125569280	125584684
4838	ENSG00000126602	4578.08343828027	4872.46364313476	2145.87363094637	2184	3445.10517809035	-1.12599483597386	0.0939867918636567	-11.9803518520698	4.50407995800252e-33	2.42175371181879e-31	DOWN	10131	TRAP1	protein_coding	TNF receptor associated protein 1 [Source:HGNC Symbol;Acc:HGNC:16264]	16	3651639	3717553
12921	ENSG00000196419	9660.45859858259	10115.5444176983	4934.53836763323	4819	7382.38534597854	-1.01969743688571	0.0851136928294673	-11.9804158765472	4.50060275524999e-33	2.42175371181879e-31	DOWN	2547	XRCC6	protein_coding	X-ray repair cross complementing 6 [Source:HGNC Symbol;Acc:HGNC:4055]	22	41621163	41664048
3497	ENSG00000113387	3536.7787756317	3907.18399574107	1594.35497828685	1618	2664.0794374149	-1.2122867475225	0.101265115950086	-11.9714151921778	5.01655880637461e-33	2.69012965991838e-31	DOWN	10923	SUB1	protein_coding	SUB1 regulator of transcription [Source:HGNC Symbol;Acc:HGNC:19985]	5	32531633	32604079
18401	ENSG00000241468	2789.96508042348	2742.98554899292	1203.04861029075	1153	1972.24980992679	-1.23164739552012	0.102935374548088	-11.9652490791174	5.40351970679419e-33	2.88995140180613e-31	DOWN	9551	ATP5MF	protein_coding	ATP synthase membrane subunit f [Source:HGNC Symbol;Acc:HGNC:848]	7	99448475	99466186
8088	ENSG00000156261	11590.0481074646	11671.29881686	5946.3032198713	5767	8743.66253604898	-0.989764540955642	0.0827499528519809	-11.9609076119485	5.69361774279888e-33	3.02903468464522e-31	NOT	10694	CCT8	protein_coding	chaperonin containing TCP1 subunit 8 [Source:HGNC Symbol;Acc:HGNC:1623]	21	29055805	29073797
9753	ENSG00000167641	619.778375920222	911.885653882762	145.647531512197	110	446.827890328795	-2.58118688057065	0.215801101823333	-11.9609532053444	5.69049223674396e-33	3.02903468464522e-31	DOWN	94274	PPP1R14A	protein_coding	protein phosphatase 1 regulatory inhibitor subunit 14A [Source:HGNC Symbol;Acc:HGNC:14871]	19	38251237	38256532
1807	ENSG00000099817	5456.74439668891	6679.48389411254	2487.65983822832	2424	4261.97203225744	-1.30483827412117	0.10924799502743	-11.9438189578998	6.99367406465229e-33	3.71088026751537e-31	DOWN	5434	POLR2E	protein_coding	RNA polymerase II subunit E [Source:HGNC Symbol;Acc:HGNC:9192]	19	1086574	1095380
9477	ENSG00000166166	1270.35319287996	1488.75017201066	438.88456162342	450	911.99698162851	-1.63376752446783	0.136825449598288	-11.9405237056737	7.27635969767485e-33	3.85074122268289e-31	DOWN	115708	TRMT61A	protein_coding	tRNA methyltransferase 61A [Source:HGNC Symbol;Acc:HGNC:23790]	14	103529196	103537073
4917	ENSG00000127561	1064.40199342821	1197.70056032363	337.902273108297	357	739.251206715033	-1.70257530095545	0.142702014801627	-11.9309829179513	8.16042036012125e-33	4.30729203458442e-31	DOWN	9143	SYNGR3	protein_coding	synaptogyrin 3 [Source:HGNC Symbol;Acc:HGNC:11501]	16	1989660	1994275
4799	ENSG00000126088	6250.71514223888	7180.9686566956	2901.29882772296	3027	4839.99565666436	-1.17984504376528	0.0990299108899634	-11.9140271172844	1.00026907149365e-32	5.26590738603823e-31	DOWN	7389	UROD	protein_coding	uroporphyrinogen decarboxylase [Source:HGNC Symbol;Acc:HGNC:12591]	1	45010950	45015575
273	ENSG00000013288	514.877998629377	464.84182585987	1410.83908858148	1418	952.139728267682	1.52902437935454	0.128355433609057	11.9124242454092	1.0196884329976e-32	5.35416090482568e-31	UP	23324	MAN2B2	protein_coding	mannosidase alpha class 2B member 2 [Source:HGNC Symbol;Acc:HGNC:29623]	4	6575189	6623362
3757	ENSG00000115761	1766.94580464212	1668.8240324789	615.603566524886	660	1177.84335091148	-1.42976483343735	0.120055288890722	-11.9092198823391	1.0596398488376e-32	5.5494852654838e-31	DOWN	79954	NOL10	protein_coding	nucleolar protein 10 [Source:HGNC Symbol;Acc:HGNC:25862]	2	10570754	10689987
10260	ENSG00000170542	710.242921473794	673.183094657424	1790.49365405661	1819	1248.22991754696	1.38319544490785	0.116166123404964	11.9070466015804	1.08761673219776e-32	5.6812477127729e-31	UP	5272	SERPINB9	protein_coding	serpin family B member 9 [Source:HGNC Symbol;Acc:HGNC:8955]	6	2887270	2903309
1332	ENSG00000082516	3621.46898849036	3353.35218069631	1536.09596568197	1517	2506.97928371716	-1.19201077567879	0.100205308557602	-11.8956848977076	1.24626395493994e-32	6.49313181484599e-31	DOWN	25929	GEMIN5	protein_coding	gem nuclear organelle associated protein 5 [Source:HGNC Symbol;Acc:HGNC:20043]	5	154887411	154938211
13968	ENSG00000204673	1476.30439233171	1684.52814821741	547.634718485861	555	1065.86681475874	-1.51903030117037	0.127870368251365	-11.8794551227403	1.51350692728868e-32	7.8651649935365e-31	DOWN	84335	AKT1S1	protein_coding	AKT1 substrate 1 [Source:HGNC Symbol;Acc:HGNC:28426]	19	49869033	49878459
9177	ENSG00000164463	50.0442166892104	39.7837598708897	368.973746497566	381	209.950430764416	3.05785753376391	0.25746894514303	11.8766072236991	1.56595104780506e-32	8.11677917143789e-31	UP	153222	CREBRF	protein_coding	CREB3 regulatory factor [Source:HGNC Symbol;Acc:HGNC:24050]	5	173056352	173139284
14051	ENSG00000205250	4046.84483034865	4331.19512068081	1923.51839950442	1851	3038.13958763347	-1.15016108632174	0.0968564203896076	-11.8749080514764	1.59809678788009e-32	8.26216039334005e-31	DOWN	1874	E2F4	protein_coding	E2F transcription factor 4 [Source:HGNC Symbol;Acc:HGNC:3118]	16	67192155	67198918
12489	ENSG00000187051	1976.74655922381	2463.45228884746	735.034542364888	786	1490.30834760904	-1.54528888185531	0.130206697602952	-11.867967702917	1.73634432322959e-32	8.95394132718111e-31	DOWN	91582	RPS19BP1	protein_coding	ribosomal protein S19 binding protein 1 [Source:HGNC Symbol;Acc:HGNC:28749]	22	39529093	39532761
1653	ENSG00000091592	715.054865386218	726.577088168355	1829.33299579319	1855	1281.49123733694	1.35378790377454	0.114317155085272	11.8423862347232	2.35651288610652e-32	1.21210125822872e-30	UP	22861	NLRP1	protein_coding	NLR family pyrin domain containing 1 [Source:HGNC Symbol;Acc:HGNC:14374]	17	5499427	5619424
6944	ENSG00000143742	6731.90953348129	6340.27499416074	3088.69865160199	3166	4831.72079481101	-1.06358247777277	0.0898167657694426	-11.8416920121902	2.37610302655289e-32	1.21906781995893e-30	DOWN	6726	SRP9	protein_coding	signal recognition particle 9 [Source:HGNC Symbol;Acc:HGNC:11304]	1	225777813	225790468
14695	ENSG00000214049	658.273927219614	614.554395900323	141.763597338538	148	390.647980114619	-2.13551262919179	0.180369799636787	-11.8396352021908	2.43509816665001e-32	1.24616457700924e-30	DOWN	NA	UCA1	lncRNA	urothelial cancer associated 1 [Source:HGNC Symbol;Acc:HGNC:37126]	19	15828206	15836328
2914	ENSG00000107833	1321.35979835165	1510.73593404458	482.578821077079	401	928.918638368327	-1.67969710584673	0.141916953294564	-11.8357748447456	2.54977840080852e-32	1.30154890874689e-30	DOWN	10360	NPM3	protein_coding	nucleophosmin/nucleoplasmin 3 [Source:HGNC Symbol;Acc:HGNC:7931]	10	101781325	101783413
1088	ENSG00000074800	55125.6294607303	63369.2478280319	28525.5545384355	28250	43817.6079567994	-1.06146333513871	0.0897149636762806	-11.8315082751279	2.68277332032168e-32	1.36253799641426e-30	DOWN	2023	ENO1	protein_coding	enolase 1 [Source:HGNC Symbol;Acc:HGNC:3350]	1	8861000	8879190
4645	ENSG00000124802	972.012670309664	962.138824245991	246.62982002732	299	619.945328645744	-1.82631650662686	0.154359832639346	-11.8315527776838	2.68135117619373e-32	1.36253799641426e-30	DOWN	9521	EEF1E1	protein_coding	eukaryotic translation elongation factor 1 epsilon 1 [Source:HGNC Symbol;Acc:HGNC:3212]	6	8073360	8102559
3124	ENSG00000109846	429.225396988228	454.37241536753	68.9398315824399	73	256.38441098455	-2.63817709734212	0.223389278113786	-11.8097749346696	3.47490200929447e-32	1.76041329681921e-30	DOWN	1410	CRYAB	protein_coding	crystallin alpha B [Source:HGNC Symbol;Acc:HGNC:2389]	11	111908564	111923722
4966	ENSG00000128228	5155.51670777116	6944.35997956873	2223.55231441954	1972	4073.85725043986	-1.52779760458173	0.129370775403809	-11.8094492346743	3.48838845094869e-32	1.7628164495358e-30	DOWN	23753	SDF2L1	protein_coding	stromal cell derived factor 2 like 1 [Source:HGNC Symbol;Acc:HGNC:10676]	22	21642302	21644299
9886	ENSG00000168259	2732.22175347439	2572.33415796779	1139.9346799688	1095	1884.87264785274	-1.24706781459821	0.105608435961352	-11.8084109782157	3.53172799763202e-32	1.78025579040636e-30	DOWN	7266	DNAJC7	protein_coding	DnaJ heat shock protein family (Hsp40) member C7 [Source:HGNC Symbol;Acc:HGNC:12392]	17	41976421	42021376
17414	ENSG00000234722	853.638850064032	782.064963777753	2071.10789810344	2063	1442.45292798631	1.33716917113759	0.113255475826254	11.8066624274216	3.60592880933598e-32	1.81312575019056e-30	UP	103724390	LINC01287	lncRNA	long intergenic non-protein coding RNA 1287 [Source:HGNC Symbol;Acc:HGNC:50351]	7	153355365	153413985
5135	ENSG00000130066	211.72553214666	269.063849653123	889.420925767816	931	575.3025768919	1.92286566235896	0.1630298585824	11.7945613096823	4.1636463460414e-32	2.08834829042867e-30	UP	6303	SAT1	protein_coding	spermidine/spermine N1-acetyltransferase 1 [Source:HGNC Symbol;Acc:HGNC:10540]	X	23783173	23786226
5010	ENSG00000128609	1903.60501175497	1963.01446731364	744.744377799034	782	1348.34096421691	-1.34063239627426	0.113710998866192	-11.7898216499868	4.40472813095897e-32	2.20378494552173e-30	DOWN	4698	NDUFA5	protein_coding	NADH:ubiquinone oxidoreductase subunit A5 [Source:HGNC Symbol;Acc:HGNC:7688]	7	123536997	123557904
7323	ENSG00000147274	5965.84806262337	5849.25964207002	2876.05325559418	2859	4387.5402400719	-1.04277601896948	0.0884835079111735	-11.7849760208004	4.66552922414845e-32	2.32849172639864e-30	DOWN	27316	RBMX	protein_coding	RNA binding motif protein X-linked [Source:HGNC Symbol;Acc:HGNC:9910]	X	136848004	136880764
2936	ENSG00000108010	2496.43650176561	2833.02247922704	1040.8943585405	1094	1866.08833488329	-1.31965039173462	0.11198326759293	-11.7843533243884	4.700136950043e-32	2.33997188453622e-30	DOWN	10539	GLRX3	protein_coding	glutaredoxin 3 [Source:HGNC Symbol;Acc:HGNC:15987]	10	130136391	130184521
3267	ENSG00000111361	3672.47559396206	3911.371759938	1685.62743136783	1729	2749.61869631697	-1.15112015709233	0.0977124027039182	-11.7806964647096	4.90858018319744e-32	2.43772665600517e-30	DOWN	1967	EIF2B1	protein_coding	eukaryotic translation initiation factor 2B subunit alpha [Source:HGNC Symbol;Acc:HGNC:3257]	12	123620406	123633766
14617	ENSG00000213719	20410.341298938	23964.4806169649	10279.8027741309	10203	16214.4061725084	-1.11527506127504	0.0948064097602147	-11.7637094801481	6.0037352995864e-32	2.97428292003834e-30	DOWN	1192	CLIC1	protein_coding	chloride intracellular channel 1 [Source:HGNC Symbol;Acc:HGNC:2062]	6	31730581	31739763
753	ENSG00000064666	3023.82555456729	3274.83160200377	1384.62253290929	1253	2234.06992237009	-1.25552036525798	0.1067846052798	-11.7575034525645	6.46167648105614e-32	3.19330350214546e-30	DOWN	1265	CNN2	protein_coding	calponin 2 [Source:HGNC Symbol;Acc:HGNC:2156]	19	1026586	1039068
6932	ENSG00000143627	706.393366343855	665.854507312786	174.777037814636	154	425.256227867819	-2.06109728105429	0.17532631065568	-11.7557785442827	6.59500534406487e-32	3.25122476167188e-30	DOWN	5313	PKLR	protein_coding	pyruvate kinase L/R [Source:HGNC Symbol;Acc:HGNC:9020]	1	155289293	155301438
773	ENSG00000065150	6728.05997835135	5815.75752849454	2767.30309873174	2796	4526.78015139441	-1.17312138512673	0.0998575951947106	-11.7479434873159	7.23584018951884e-32	3.54117101313758e-30	DOWN	3843	IPO5	protein_coding	importin 5 [Source:HGNC Symbol;Acc:HGNC:6402]	13	97953658	98024296
3429	ENSG00000112659	367.6325149092	349.678310444136	1089.44353571123	1123	732.438590266142	1.62451601244299	0.138276101623359	11.748349811509	7.20113623010127e-32	3.54117101313758e-30	UP	23113	CUL9	protein_coding	cullin 9 [Source:HGNC Symbol;Acc:HGNC:15982]	6	43182184	43224587
13414	ENSG00000198728	4542.47505332833	4879.7922304794	2198.30674229076	2159	3444.89350652462	-1.11250729064659	0.0946975189069813	-11.7480088547977	7.23024599579449e-32	3.54117101313758e-30	DOWN	8861	LDB1	protein_coding	LIM domain binding 1 [Source:HGNC Symbol;Acc:HGNC:6532]	10	102106489	102120368
5302	ENSG00000131148	1648.57198439649	1814.34883832242	659.297825978545	630	1188.05466217436	-1.42505023148536	0.121307143789934	-11.7474551536149	7.27776832233749e-32	3.55306640879639e-30	DOWN	10328	EMC8	protein_coding	ER membrane protein complex subunit 8 [Source:HGNC Symbol;Acc:HGNC:7864]	16	85771758	85799608
9388	ENSG00000165678	7283.35830584509	7400.82627703472	3690.70844851907	3518	5473.22325784972	-1.02639476320324	0.0874292174020137	-11.7397226431035	7.97475491062351e-32	3.8839367937899e-30	DOWN	27069	GHITM	protein_coding	growth hormone inducible transmembrane protein [Source:HGNC Symbol;Acc:HGNC:17281]	10	84139509	84153568
8068	ENSG00000156042	64.4800484264827	39.7837598708897	400.045219886834	437	235.327257046052	2.9980524116719	0.255430720921931	11.7372428846889	8.21201074150312e-32	3.98984994170909e-30	UP	118491	CFAP70	protein_coding	cilia and flagella associated protein 70 [Source:HGNC Symbol;Acc:HGNC:30726]	10	73253759	73358859
9059	ENSG00000164032	7957.03045358446	8190.21982815711	4047.05940895225	4008	6050.57742267346	-1.00328267141992	0.0855097870863824	-11.7329571924486	8.63868970043461e-32	4.1870649141794e-30	DOWN	3015	H2AZ1	protein_coding	H2A.Z variant histone 1 [Source:HGNC Symbol;Acc:HGNC:4741]	4	99948086	99950355
6230	ENSG00000138035	2607.11121175137	2401.68276694266	1054.48812814831	1020	1770.82052671058	-1.27183704015873	0.108405822430704	-11.732183859144	8.71799336324262e-32	4.2153693089463e-30	DOWN	87178	PNPT1	protein_coding	polyribonucleotide nucleotidyltransferase 1 [Source:HGNC Symbol;Acc:HGNC:23166]	2	55634061	55693863
15072	ENSG00000220323	66.4048259914523	82.7083428894813	480.63685399025	440	267.437505717796	2.62933838613893	0.224284676786887	11.7232190081238	9.69179715445972e-32	4.67501689055912e-30	UP	NA	H2BC19P	transcribed_unprocessed_pseudogene	H2B clustered histone 19, pseudogene [Source:HGNC Symbol;Acc:HGNC:20517]	1	149842875	149846486
2170	ENSG00000101558	10429.407235788	10338.5428611852	5292.83129515324	5303	7840.94534803159	-0.970871026176474	0.0828440153701579	-11.719265680671	1.01548388042594e-31	4.87504797167338e-30	NOT	9218	VAPA	protein_coding	VAMP associated protein A [Source:HGNC Symbol;Acc:HGNC:12648]	18	9914016	9960021
6966	ENSG00000143851	4252.7960298004	4606.54061662934	2051.68822723515	1986	3224.25621841622	-1.13350663388208	0.0967209338501914	-11.7193516311343	1.01445418327641e-31	4.87504797167338e-30	DOWN	5778	PTPN7	protein_coding	protein tyrosine phosphatase non-receptor type 7 [Source:HGNC Symbol;Acc:HGNC:9659]	1	202147013	202161588
13941	ENSG00000204574	8527.72700159796	8773.36599258042	4353.89020867128	4334	6497.24580071241	-0.993752779485542	0.0848204430982401	-11.715958360823	1.05590413720319e-31	5.05705347231068e-30	NOT	23	ABCF1	protein_coding	ATP binding cassette subfamily F member 1 [Source:HGNC Symbol;Acc:HGNC:70]	6	30571393	30597179
12292	ENSG00000185721	2142.2774298112	2231.03137591753	903.985678919036	900	1544.32362116194	-1.27742396168789	0.10909612064437	-11.7091602720871	1.14407066462442e-31	5.46632625848866e-30	DOWN	4733	DRG1	protein_coding	developmentally regulated GTP binding protein 1 [Source:HGNC Symbol;Acc:HGNC:3029]	22	31399604	31530634
903	ENSG00000068976	16.3606093022419	13.6102336400412	264.107523808784	288	145.519591687767	4.19923295734177	0.358828678608197	11.7026124378617	1.23589121982796e-31	5.89108148117995e-30	UP	5837	PYGM	protein_coding	glycogen phosphorylase, muscle associated [Source:HGNC Symbol;Acc:HGNC:9726]	11	64746389	64759974
2236	ENSG00000102144	13898.8187966457	13597.6703474504	7183.33625418156	6900	10394.9563495694	-0.965255141349692	0.0825444823834425	-11.6937572746027	1.37180579696484e-31	6.52351893495331e-30	NOT	5230	PGK1	protein_coding	phosphoglycerate kinase 1 [Source:HGNC Symbol;Acc:HGNC:8896]	X	77910739	78129295
4652	ENSG00000124942	7380.55957287605	6255.47276917279	15280.3680227163	14673	10897.3500911913	1.13513970738342	0.0972567539465927	11.6715771534671	1.78090674629515e-31	8.44904064130568e-30	UP	79026	AHNAK	protein_coding	AHNAK nucleoprotein [Source:HGNC Symbol;Acc:HGNC:347]	11	62433542	62556235
9064	ENSG00000164045	2001.76866756842	2120.05562469873	848.639616944401	807	1444.36597730289	-1.3156482864855	0.112758665060087	-11.6678242491112	1.86122514072121e-31	8.80936209210371e-30	DOWN	993	CDC25A	protein_coding	cell division cycle 25A [Source:HGNC Symbol;Acc:HGNC:1725]	3	48157146	48188417
22835	ENSG00000272068	129.92248563545	147.618687941986	598.125862743422	639	378.666759080215	2.15759284244922	0.184995936699877	11.6629201751038	1.97162333246624e-31	9.3100330802147e-30	UP	NA	AL365181.2	lncRNA	novel transcript	1	156637783	156641004
12093	ENSG00000184557	394.579400818775	447.043828022893	1243.82991911416	1262	836.863286988957	1.5749719761567	0.135090168111924	11.6586721163292	2.07249274762443e-31	9.76347459587649e-30	UP	9021	SOCS3	protein_coding	suppressor of cytokine signaling 3 [Source:HGNC Symbol;Acc:HGNC:19391]	17	78356778	78360077
13202	ENSG00000197746	7834.80707820889	7840.54151771298	15041.5060710363	14998	11428.7136667395	0.938365159147643	0.0805472148445486	11.6498771678032	2.29789798260796e-31	1.08001205182574e-29	NOT	5660	PSAP	protein_coding	prosaposin [Source:HGNC Symbol;Acc:HGNC:9498]	10	71816298	71851325
5613	ENSG00000134001	3428.9912319934	3529.23827696761	1610.8616985249	1561	2532.52280187148	-1.13328926186925	0.0975703220783694	-11.615102192232	3.45375195901081e-31	1.61948838952407e-29	DOWN	1965	EIF2S1	protein_coding	eukaryotic translation initiation factor 2 subunit alpha [Source:HGNC Symbol;Acc:HGNC:3265]	14	67360151	67386516
23599	ENSG00000275708	96.2388782484816	77.4736376433116	459.275216035128	602	308.74693298173	2.60815214030543	0.224663779256456	11.6091349880134	3.70343056936734e-31	1.73253528004997e-29	UP	100500862	MIR3648-1	miRNA	microRNA 3648-1 [Source:HGNC Symbol;Acc:HGNC:38941]	21	8208473	8208652
5989	ENSG00000136450	2520.49622132773	2153.55773827422	872.914205529767	921	1616.99204128293	-1.38196724468205	0.119055420440121	-11.6077641788441	3.76327254433855e-31	1.75645519239579e-29	DOWN	6426	SRSF1	protein_coding	serine and arginine rich splicing factor 1 [Source:HGNC Symbol;Acc:HGNC:10780]	17	58000919	58007346
10168	ENSG00000169976	2949.72161831596	3027.75351438456	1314.71171778343	1351	2160.79671262099	-1.16500042528894	0.100558384017073	-11.5853137127893	4.89172414428861e-31	2.2778714531476e-29	DOWN	83443	SF3B5	protein_coding	splicing factor 3b subunit 5 [Source:HGNC Symbol;Acc:HGNC:21083]	6	144094884	144095573
11405	ENSG00000178982	6149.66432007798	6095.29078864	3051.80127695223	2986	4570.68909641755	-1.02008453824707	0.0880522731613847	-11.5849881169726	4.9103469653135e-31	2.28127478943816e-29	DOWN	27335	EIF3K	protein_coding	eukaryotic translation initiation factor 3 subunit K [Source:HGNC Symbol;Acc:HGNC:24656]	19	38619082	38636955
9232	ENSG00000164818	3090.23038055874	2829.88165607934	1273.93040896002	1287	2120.26061139953	-1.20915217465462	0.104374439792706	-11.58475367203	4.92379987625083e-31	2.28226613574358e-29	DOWN	54919	DNAAF5	protein_coding	dynein axonemal assembly factor 5 [Source:HGNC Symbol;Acc:HGNC:26013]	7	726699	786475
3676	ENSG00000115241	7239.08842185079	7823.79046092524	3707.21516875712	3403	5543.27351288329	-1.08289756827639	0.0936171456177562	-11.5672995702937	6.0352409820869e-31	2.79044097410569e-29	DOWN	5496	PPM1G	protein_coding	protein phosphatase, Mg2+/Mn2+ dependent 1G [Source:HGNC Symbol;Acc:HGNC:9278]	2	27381195	27409591
6816	ENSG00000143106	3985.25194826962	4086.21091516007	1916.72151470051	1865	2963.29609453255	-1.09370736805059	0.094553120330233	-11.5671208335669	6.04782376473831e-31	2.79044097410569e-29	DOWN	5686	PSMA5	protein_coding	proteasome 20S subunit alpha 5 [Source:HGNC Symbol;Acc:HGNC:9534]	1	109399042	109426448
9620	ENSG00000166902	2481.03828124586	2731.46919745135	1093.32746988489	1098	1850.95873714552	-1.24996933118913	0.108081350989296	-11.5650787092116	6.19344780837003e-31	2.8511070356202e-29	DOWN	54948	MRPL16	protein_coding	mitochondrial ribosomal protein L16 [Source:HGNC Symbol;Acc:HGNC:14476]	11	59806140	59810778
9183	ENSG00000164530	10.586276607333	3.14082314770182	256.339655461467	327	149.266688804125	5.38210229676884	0.465512720352475	11.5616653669392	6.44466464547922e-31	2.95999483477899e-29	UP	221476	PI16	protein_coding	peptidase inhibitor 16 [Source:HGNC Symbol;Acc:HGNC:21245]	6	36948263	36964837
5337	ENSG00000131467	7171.72120707685	6329.8055836684	3162.4934009015	3085	4937.25504791169	-1.11188337755755	0.0964118251212966	-11.5326452554827	9.03249981351837e-31	4.1391430395448e-29	DOWN	10197	PSME3	protein_coding	proteasome activator subunit 3 [Source:HGNC Symbol;Acc:HGNC:9570]	17	42824385	42843760
8735	ENSG00000162613	3353.92490695958	2889.55729588568	1227.32319887611	1319	2197.45135043034	-1.29427868313717	0.112270386232799	-11.5282286501929	9.5079855946112e-31	4.34715450213482e-29	DOWN	8880	FUBP1	protein_coding	far upstream element binding protein 1 [Source:HGNC Symbol;Acc:HGNC:4004]	1	77944055	77979110
1800	ENSG00000099783	13511.9385060868	15254.9780283877	7061.96331125473	6837	10666.4699614323	-1.0493560025388	0.0910425214636142	-11.5259989032508	9.75739255418757e-31	4.45109289751321e-29	DOWN	4670	HNRNPM	protein_coding	heterogeneous nuclear ribonucleoprotein M [Source:HGNC Symbol;Acc:HGNC:5046]	19	8444767	8489114
11271	ENSG00000177854	41.3827176468471	45.0184651170594	365.089812323907	336	196.872748771953	3.02195523768978	0.262689680397325	11.503897804889	1.26089847988061e-30	5.73893816023313e-29	UP	8269	TMEM187	protein_coding	transmembrane protein 187 [Source:HGNC Symbol;Acc:HGNC:13705]	X	153972754	153983194
2043	ENSG00000100804	3781.22552638284	4417.04428671799	1766.21906547124	1740	2926.12221964302	-1.22516926565841	0.106517946986384	-11.5019984924702	1.28895904054573e-30	5.85344169696475e-29	DOWN	5693	PSMB5	protein_coding	proteasome 20S subunit beta 5 [Source:HGNC Symbol;Acc:HGNC:9542]	14	23016543	23035230
11304	ENSG00000178104	4263.38230640774	4023.39445220603	1810.88430846832	1964	3015.41526677052	-1.13456570306974	0.0987157359758005	-11.4932608449363	1.42624633094825e-30	6.46233815076618e-29	DOWN	9659	PDE4DIP	protein_coding	phosphodiesterase 4D interacting protein [Source:HGNC Symbol;Acc:HGNC:15580]	1	148808181	149048286
12136	ENSG00000184897	1698.6162010857	1973.48387780598	4469.43725033762	4126	3066.88433230732	1.22744322622147	0.106820701987011	11.490686761923	1.46939105030804e-30	6.64289949492401e-29	UP	8971	H1-10	protein_coding	H1.10 linker histone [Source:HGNC Symbol;Acc:HGNC:4722]	3	129314771	129316286
22941	ENSG00000272405	882.510513538576	874.19577611034	2149.75756512003	2068	1493.61596369224	1.26358493577441	0.110017076442921	11.4853527891189	1.56296142692813e-30	7.05010989958654e-29	UP	NA	AL365181.3	lncRNA	novel transcript, antisense to BCAN	1	156641666	156644887
2492	ENSG00000104635	1751.54758412237	1575.64627909708	617.545533611715	634	1144.68484920779	-1.41093827393704	0.122854250253078	-11.4846516993147	1.57569200156511e-30	7.07587479455621e-29	DOWN	23516	SLC39A14	protein_coding	solute carrier family 39 member 14 [Source:HGNC Symbol;Acc:HGNC:20858]	8	22367249	22434129
2878	ENSG00000107371	1884.35723610527	1878.21224232569	740.860443625375	779	1320.60748051408	-1.30789286808045	0.113881724663568	-11.4846598253079	1.57554385969217e-30	7.07587479455621e-29	DOWN	51010	EXOSC3	protein_coding	exosome component 3 [Source:HGNC Symbol;Acc:HGNC:17944]	9	37766978	37801437
5668	ENSG00000134375	3749.46669656084	4248.48677779133	1774.95791736197	1758	2882.72784792854	-1.178549693664	0.102705277384602	-11.4750646089069	1.76046131314945e-30	7.88804032378495e-29	DOWN	10440	TIMM17A	protein_coding	translocase of inner mitochondrial membrane 17A [Source:HGNC Symbol;Acc:HGNC:17315]	1	201955503	201970664
3863	ENSG00000116688	5013.08316796341	4940.51481133496	2432.31377625369	2413	3699.72793888802	-1.03864273166386	0.0905470924271188	-11.470746368801	1.85056226117912e-30	8.27336737741785e-29	DOWN	9927	MFN2	protein_coding	mitofusin 2 [Source:HGNC Symbol;Acc:HGNC:16877]	1	11980181	12015211
9759	ENSG00000167658	66684.8811271554	70254.9791088436	132239.219761184	126160	98834.7699992958	0.916068123295802	0.0798895820131335	11.4666781351441	1.93962846938826e-30	8.65237363457422e-29	NOT	1938	EEF2	protein_coding	eukaryotic translation elongation factor 2 [Source:HGNC Symbol;Acc:HGNC:3214]	19	3976056	3985463
2517	ENSG00000104824	6045.72633156961	6064.92949821222	2904.21177835321	3052	4516.71690203376	-1.02385024727904	0.0893353784242682	-11.460747862024	2.07713411106016e-30	9.24531017247374e-29	DOWN	3191	HNRNPL	protein_coding	heterogeneous nuclear ribonucleoprotein L [Source:HGNC Symbol;Acc:HGNC:5045]	19	38836388	38852347
7455	ENSG00000148730	3211.49136715183	3013.09633969528	6349.26139038837	6350	4730.96227430887	1.02853651481089	0.0897705278080966	11.4573963184176	2.159081452181e-30	9.58888971813339e-29	UP	1979	EIF4EBP2	protein_coding	eukaryotic translation initiation factor 4E binding protein 2 [Source:HGNC Symbol;Acc:HGNC:3289]	10	70404145	70428618
2766	ENSG00000106244	4655.07454087906	5333.11770479769	2275.01444222052	2073	3584.05167197432	-1.1996226101721	0.104715003176328	-11.4560719456034	2.19234065383815e-30	9.71520101172275e-29	DOWN	11333	PDAP1	protein_coding	PDGFA associated protein 1 [Source:HGNC Symbol;Acc:HGNC:14634]	7	99392048	99408597
11633	ENSG00000181026	1643.76004048407	1622.75862631261	652.500941174643	603	1130.50490199283	-1.37935109835277	0.120410866785607	-11.4553705589439	2.21016015521216e-30	9.77268842314535e-29	DOWN	64782	AEN	protein_coding	apoptosis enhancing nuclease [Source:HGNC Symbol;Acc:HGNC:25722]	15	88621337	88632281
4816	ENSG00000126261	6234.35453293664	5858.68211151313	2991.60029726053	2878	4490.65923542757	-1.04288857195679	0.0912435795950915	-11.4297200590418	2.97064964353514e-30	1.31066102325162e-28	DOWN	10054	UBA2	protein_coding	ubiquitin like modifier activating enzyme 2 [Source:HGNC Symbol;Acc:HGNC:30661]	19	34428352	34471251
5968	ENSG00000136270	5217.10958985019	5886.94951984245	2521.64426224784	2589	4053.67584298512	-1.11938587097983	0.0979512226543532	-11.427992838128	3.03032453758146e-30	1.33407060373919e-28	DOWN	9238	TBRG4	protein_coding	transforming growth factor beta regulator 4 [Source:HGNC Symbol;Acc:HGNC:17443]	7	45100100	45112047
7958	ENSG00000154723	1760.20908316473	1714.88943864519	640.849138653667	708	1205.9869151159	-1.36560695916152	0.119664184767707	-11.4119940048264	3.64281428597808e-30	1.6001369276463e-28	DOWN	522	ATP5PF	protein_coding	ATP synthase peripheral stalk subunit F6 [Source:HGNC Symbol;Acc:HGNC:847]	21	25716503	25735673
8500	ENSG00000160445	161.681315457449	207.29432774832	723.382739843912	763	463.83959576242	2.01255874933902	0.176357553164876	11.411809209314	3.65056284638843e-30	1.6001369276463e-28	UP	10444	ZER1	protein_coding	zyg-11 related cell cycle regulator [Source:HGNC Symbol;Acc:HGNC:30960]	9	128729786	128772414
6870	ENSG00000143367	62.5552708615131	46.0654061662934	420.435874298542	370	224.764137831587	2.85905264912834	0.250542113395776	11.4114653635573	3.66502401733225e-30	1.60299087335076e-28	UP	7286	TUFT1	protein_coding	tuftelin 1 [Source:HGNC Symbol;Acc:HGNC:12422]	1	151540305	151583583
3528	ENSG00000113649	4214.30047850101	3636.02626398947	1697.2792338888	1700	2811.90149409482	-1.2085934085476	0.105936927876109	-11.4086129622432	3.78720086782281e-30	1.65246008149811e-28	DOWN	10915	TCERG1	protein_coding	transcription elongation regulator 1 [Source:HGNC Symbol;Acc:HGNC:15630]	5	146447311	146511961
10834	ENSG00000174547	1547.52116223558	1916.94906114734	586.474060222447	604	1163.73607090134	-1.54069742102505	0.135048853770512	-11.4084450034886	3.79451975268375e-30	1.65246008149811e-28	DOWN	65003	MRPL11	protein_coding	mitochondrial ribosomal protein L11 [Source:HGNC Symbol;Acc:HGNC:14042]	11	66435075	66466738
1560	ENSG00000089280	9169.64031951533	10452.6594355517	4705.38625138738	4631	7239.67150161359	-1.07145265789879	0.094021066813166	-11.3958785431346	4.38385486987907e-30	1.90499279615025e-28	DOWN	2521	FUS	protein_coding	FUS RNA binding protein [Source:HGNC Symbol;Acc:HGNC:4010]	16	31180138	31191605
10863	ENSG00000174780	3821.6458552472	3430.82581833962	1637.07825419709	1590	2619.88748194598	-1.16839316473249	0.10260694089899	-11.3870772727032	4.84985626138295e-30	2.10296025372612e-28	DOWN	6731	SRP72	protein_coding	signal recognition particle 72 [Source:HGNC Symbol;Acc:HGNC:11303]	4	56467617	56503681
5969	ENSG00000136271	3270.19708288341	3776.31636458682	1472.0110518166	1537	2513.88112482171	-1.22744246244099	0.107982059515265	-11.3670962375697	6.098270134266e-30	2.6386141784808e-28	DOWN	54606	DDX56	protein_coding	DEAD-box helicase 56 [Source:HGNC Symbol;Acc:HGNC:18193]	7	44565417	44575051
13216	ENSG00000197785	4058.39349573847	5348.8218205362	1658.43989215222	1814	3219.91380210672	-1.4376496391812	0.126477800032201	-11.3668140876516	6.11800940921108e-30	2.64148658924889e-28	DOWN	55210	ATAD3A	protein_coding	ATPase family AAA domain containing 3A [Source:HGNC Symbol;Acc:HGNC:25567]	1	1512162	1534685
4773	ENSG00000125912	5820.52735646817	6553.85096820447	2900.32784417955	2907	4545.42654221305	-1.09127710863472	0.0961148476001104	-11.3538868955505	7.09375735302549e-30	3.05622712626181e-28	DOWN	56926	NCLN	protein_coding	nicalin [Source:HGNC Symbol;Acc:HGNC:26923]	19	3185563	3209575
5012	ENSG00000128626	2110.5185999892	2385.97865120415	871.943221986353	931	1574.86011829493	-1.31828937950972	0.116149640591675	-11.3499221589861	7.42287536901708e-30	3.19120332762242e-28	DOWN	6183	MRPS12	protein_coding	mitochondrial ribosomal protein S12 [Source:HGNC Symbol;Acc:HGNC:10380]	19	38930548	38933162
8155	ENSG00000157020	3414.55540025613	3644.40179238335	1646.78808963124	1507	2553.18632056768	-1.16214078373369	0.102414705548193	-11.3474015036525	7.63995223420194e-30	3.27753950847263e-28	DOWN	6396	SEC13	protein_coding	SEC13 homolog, nuclear pore and COPII coat complex component [Source:HGNC Symbol;Acc:HGNC:10697]	3	10293131	10321112
13094	ENSG00000197172	3403.96912364879	3504.111691786	1634.16530356685	1564	2526.56152975041	-1.11092287017432	0.0980423613166665	-11.3310497141756	9.20943434771121e-30	3.94245912426542e-28	DOWN	4105	MAGEA6	protein_coding	MAGE family member A6 [Source:HGNC Symbol;Acc:HGNC:6804]	X	152766136	152769747
4106	ENSG00000119403	6485.53800516518	6719.26765398343	3277.06945902443	3345	4956.71877954326	-0.995681169655252	0.0879016826169606	-11.3272139965059	9.62166447762195e-30	4.11020383182821e-28	NOT	26147	PHF19	protein_coding	PHD finger protein 19 [Source:HGNC Symbol;Acc:HGNC:24566]	9	120855651	120894896
8932	ENSG00000163554	1342.53235156632	1301.34772419779	458.304232491713	498	900.046077063955	-1.46742021670794	0.129626781416863	-11.3203475444546	1.04058561161759e-29	4.4357986653373e-28	DOWN	6708	SPTA1	protein_coding	spectrin alpha, erythrocytic 1 [Source:HGNC Symbol;Acc:HGNC:11272]	1	158610704	158686715
5266	ENSG00000130830	6101.54488095373	6391.57510557321	3093.55356931906	3126	4678.1683889615	-1.00619895551734	0.0889190159558479	-11.3159029562018	1.09469396605389e-29	4.6566064214229e-28	DOWN	4354	MPP1	protein_coding	membrane palmitoylated protein 1 [Source:HGNC Symbol;Acc:HGNC:7219]	X	154778684	154821007
1273	ENSG00000080608	1375.2535701708	1239.57820229299	413.638989494639	475	875.867690489607	-1.55766790245246	0.137721831357646	-11.3102468003594	1.1676063493504e-29	4.95630459409517e-28	DOWN	9933	PUM3	protein_coding	pumilio RNA binding family member 3 [Source:HGNC Symbol;Acc:HGNC:29676]	9	2720469	2844095
10722	ENSG00000173692	3957.34267357756	4015.01892381216	1928.37331722149	1763	2915.9337286528	-1.11071840464334	0.0982081541759913	-11.309838922875	1.17304675717122e-29	4.9689373455553e-28	DOWN	5707	PSMD1	protein_coding	proteasome 26S subunit, non-ATPase 1 [Source:HGNC Symbol;Acc:HGNC:9554]	2	231056864	231172827
10719	ENSG00000173674	4885.08545989293	4633.76108390942	2321.62165230442	2268	3527.11704902669	-1.05247001677842	0.0930630022199317	-11.3092205460035	1.18134289244032e-29	4.99358841515183e-28	DOWN	1964	EIF1AX	protein_coding	eukaryotic translation initiation factor 1A X-linked [Source:HGNC Symbol;Acc:HGNC:3250]	X	20124525	20141838
2714	ENSG00000105821	1747.69802899243	1742.10990592528	694.253233541472	716	1225.01529211479	-1.30726948772596	0.115713834060838	-11.2974347305668	1.35107117007347e-29	5.69908954020741e-28	DOWN	27000	DNAJC2	protein_coding	DnaJ heat shock protein family (Hsp40) member C2 [Source:HGNC Symbol;Acc:HGNC:13192]	7	103312289	103344830
6949	ENSG00000143761	12592.8572188138	13021.8527703718	6743.48070901472	6716	9768.54767455007	-0.928323002159724	0.0822162712864872	-11.291232108118	1.44989785926231e-29	6.10319217876953e-28	NOT	375	ARF1	protein_coding	ADP ribosylation factor 1 [Source:HGNC Symbol;Acc:HGNC:652]	1	228082660	228099212
6833	ENSG00000143179	2950.68400709845	2928.29411470733	1304.03089880587	1364	2136.75225515291	-1.13987592621617	0.101002362021292	-11.2856363297313	1.54519313016445e-29	6.49077689239705e-28	DOWN	7371	UCK2	protein_coding	uridine-cytidine kinase 2 [Source:HGNC Symbol;Acc:HGNC:12562]	1	165827614	165911618
9935	ENSG00000168497	1348.30668426123	1195.60667822516	455.391281861469	405	851.076161086964	-1.56403822341723	0.138774699979471	-11.2703412340189	1.83855967895095e-29	7.70704341095386e-28	DOWN	8436	CAVIN2	protein_coding	caveolae associated protein 2 [Source:HGNC Symbol;Acc:HGNC:10690]	2	191834310	191847088
12839	ENSG00000189403	7736.64342239544	7777.72505475894	4032.49465580103	3778	5831.21578323885	-0.990067075733598	0.0878704455656126	-11.2673501239312	1.9020842277345e-29	7.95678927050013e-28	NOT	3146	HMGB1	protein_coding	high mobility group box 1 [Source:HGNC Symbol;Acc:HGNC:4983]	13	30456704	30617597
23787	ENSG00000277075	90.4645455535727	77.4736376433116	438.88456162342	481	271.955686205076	2.4513817098732	0.217790295021015	11.2556976408736	2.17101319856078e-29	9.06296876243913e-28	UP	3012	H2AC8	protein_coding	H2A clustered histone 8 [Source:HGNC Symbol;Acc:HGNC:4724]	6	26216975	26217483
11278	ENSG00000177889	3831.26974307205	3639.16708713718	1715.72792121368	1782	2742.04118785573	-1.0949180476771	0.0973364600820345	-11.2487966662678	2.34773119698593e-29	9.78043473653455e-28	DOWN	7334	UBE2N	protein_coding	ubiquitin conjugating enzyme E2 N [Source:HGNC Symbol;Acc:HGNC:12492]	12	93405673	93441947
3165	ENSG00000110321	17317.2237520318	15977.3673523592	8399.00765053669	8703	12599.1496887319	-0.961176653235963	0.0855107672726993	-11.240416662041	2.58160981688825e-29	1.07325770593645e-27	NOT	1982	EIF4G2	protein_coding	eukaryotic translation initiation factor 4 gamma 2 [Source:HGNC Symbol;Acc:HGNC:3297]	11	10797050	10808940
5068	ENSG00000129255	1663.00781613376	1631.13415470648	570.938323527812	666	1132.77007359201	-1.4135004015576	0.125876458391182	-11.2292673278502	2.92897175875596e-29	1.21516167843203e-27	DOWN	9526	MPDU1	protein_coding	mannose-P-dolichol utilization defect 1 [Source:HGNC Symbol;Acc:HGNC:7207]	17	7583529	7592789
53	ENSG00000004864	1460.90617181195	1406.04182912118	558.315537463422	525	987.565884599139	-1.40403201311547	0.125104457210304	-11.2228776210207	3.14855377466603e-29	1.30090757702031e-27	DOWN	10165	SLC25A13	protein_coding	solute carrier family 25 member 13 [Source:HGNC Symbol;Acc:HGNC:10983]	7	96120220	96322147
7058	ENSG00000144655	535.088163061558	561.160402389392	1445.79449614441	1429	992.76076539884	1.39122911693551	0.123962627917695	11.2229721191392	3.14519028268113e-29	1.30090757702031e-27	UP	64651	CSRNP1	protein_coding	cysteine and serine rich nuclear protein 1 [Source:HGNC Symbol;Acc:HGNC:14300]	3	39141855	39154562
8280	ENSG00000158417	5731.98758847956	5497.48744952742	2830.41702905369	2661	4180.22301676517	-1.03204050396222	0.0920404563333209	-11.2129007729463	3.52449854737756e-29	1.45326102680519e-27	DOWN	9669	EIF5B	protein_coding	eukaryotic translation initiation factor 5B [Source:HGNC Symbol;Acc:HGNC:30793]	2	99337371	99401326
18753	ENSG00000244509	2637.90765279088	2530.45651599843	1170.03516981465	1111	1862.34983465099	-1.18003003295448	0.10526331773094	-11.2102682909038	3.63091132243398e-29	1.49408295906605e-27	DOWN	27350	APOBEC3C	protein_coding	apolipoprotein B mRNA editing enzyme catalytic subunit 3C [Source:HGNC Symbol;Acc:HGNC:17353]	22	39014257	39020352
3997	ENSG00000117877	590.906712445677	712.966854528313	155.357366946343	156	403.807733480083	-2.06554937124128	0.184736121050238	-11.1810801239005	5.04719145911326e-29	2.07263791018535e-27	DOWN	10849	CD3EAP	protein_coding	CD3e molecule associated protein [Source:HGNC Symbol;Acc:HGNC:24219]	19	45406644	45410737
8439	ENSG00000160075	4138.27176468471	4650.51214069716	2049.74626014832	1979	3204.38254138255	-1.12512516313023	0.100634915518909	-11.1802663849688	5.09368609121131e-29	2.08747952555069e-27	DOWN	29101	SSU72	protein_coding	SSU72 homolog, RNA polymerase II CTD phosphatase [Source:HGNC Symbol;Acc:HGNC:25016]	1	1541673	1574863
2490	ENSG00000104613	2272.19991544665	2236.2660811637	998.171082630257	964	1617.65926981015	-1.20016290661496	0.107462240601434	-11.1682289509135	5.83323460266698e-29	2.38571012765871e-27	DOWN	55174	INTS10	protein_coding	integrator complex subunit 10 [Source:HGNC Symbol;Acc:HGNC:25548]	8	19817391	19852083
10755	ENSG00000173915	1880.50768097533	2053.05139754776	800.090439773669	815	1387.16237957419	-1.2840290771602	0.114997205844072	-11.1657415302877	5.99885109575892e-29	2.44847843408476e-27	DOWN	84833	ATP5MD	protein_coding	ATP synthase membrane subunit DAPIT [Source:HGNC Symbol;Acc:HGNC:30889]	10	103389041	103396492
7383	ENSG00000147955	1934.40145279448	1961.9675262644	835.045847336596	804	1383.85370659887	-1.24915913119207	0.112012767415426	-11.1519352660868	7.00656781775367e-29	2.85400862443166e-27	DOWN	10280	SIGMAR1	protein_coding	sigma non-opioid intracellular receptor 1 [Source:HGNC Symbol;Acc:HGNC:8157]	9	34634722	34637809
4786	ENSG00000125977	3452.08856277304	3834.94506334392	1680.77251365075	1502	2617.45153494193	-1.19475341284386	0.107212991867991	-11.1437372656751	7.68263002271812e-29	3.12308203927551e-27	DOWN	8894	EIF2S2	protein_coding	eukaryotic translation initiation factor 2 subunit beta [Source:HGNC Symbol;Acc:HGNC:3266]	20	34088309	34112243
2083	ENSG00000101057	5004.42166892104	5506.90991897053	2544.94786728979	2482	3884.56986379534	-1.06403786457389	0.0954924317949192	-11.1426407786852	7.77782842378114e-29	3.15541960782091e-27	DOWN	4605	MYBL2	protein_coding	MYB proto-oncogene like 2 [Source:HGNC Symbol;Acc:HGNC:7548]	20	43667019	43716495
10985	ENSG00000175592	940.253840487665	913.97953598123	307.801783262443	279	610.258789932835	-1.6596787304347	0.148964065608391	-11.1414704187639	7.88073208436795e-29	3.19074700837572e-27	DOWN	8061	FOSL1	protein_coding	FOS like 1, AP-1 transcription factor subunit [Source:HGNC Symbol;Acc:HGNC:13718]	11	65892049	65900573
9898	ENSG00000168298	14.4358317372722	24.0796441323806	257.310639004881	282	144.456528718634	3.8173948666838	0.342826741262692	11.1350557212184	8.46920274167324e-29	3.42213496754223e-27	UP	3008	H1-4	protein_coding	H1.4 linker histone, cluster member [Source:HGNC Symbol;Acc:HGNC:4718]	6	26156329	26157115
12903	ENSG00000196365	6578.8897170662	7945.23562263637	3296.48912989273	3076	5224.15361739883	-1.18833498845538	0.106804820030366	-11.1262299596358	9.35072040694303e-29	3.77077151130385e-27	DOWN	9361	LONP1	protein_coding	lon peptidase 1, mitochondrial [Source:HGNC Symbol;Acc:HGNC:9479]	19	5691834	5720572
6929	ENSG00000143621	7689.48637205368	8285.4914636374	4025.69777099713	4043	6010.91890167205	-0.985332287960389	0.0886093983568088	-11.1199523553099	1.00325555009171e-28	4.03765302524935e-27	NOT	3608	ILF2	protein_coding	interleukin enhancer binding factor 2 [Source:HGNC Symbol;Acc:HGNC:6037]	1	153661788	153671028
3937	ENSG00000117305	107.787543638299	109.928810169564	543.750784312202	484	311.366784530016	2.2393556014538	0.201634483916386	11.1060149928641	1.17277245001049e-28	4.71048026086881e-27	UP	3155	HMGCL	protein_coding	3-hydroxy-3-methylglutaryl-CoA lyase [Source:HGNC Symbol;Acc:HGNC:5005]	1	23801885	23838620
11370	ENSG00000178718	201.139255539327	220.904561388361	753.483229689766	736	477.881761654363	1.82030232305957	0.163961239157555	11.1020283355531	1.22628824229133e-28	4.91563614897018e-27	UP	54913	RPP25	protein_coding	ribonuclease P and MRP subunit p25 [Source:HGNC Symbol;Acc:HGNC:30361]	15	74954418	74956772
4089	ENSG00000119242	57.743326949089	68.0511682002061	374.799647758054	414	228.648535726837	2.65079457118034	0.238799754027776	11.1004912127004	1.24756321497414e-28	4.99099545704832e-27	UP	80212	CCDC92	protein_coding	coiled-coil domain containing 92 [Source:HGNC Symbol;Acc:HGNC:29563]	12	123918660	123972831
5865	ENSG00000135709	345.497572912049	343.396664148732	1019.53272058538	1013	680.35673941154	1.56088043398346	0.14061703279338	11.1002230880308	1.25131159578407e-28	4.99607835758302e-27	UP	9764	KIAA0513	protein_coding	KIAA0513 [Source:HGNC Symbol;Acc:HGNC:29058]	16	85027751	85094230
5450	ENSG00000132463	1992.14477974357	2045.72281020312	875.827156160011	841	1438.67368652668	-1.23369828164938	0.111152958417484	-11.0991043262715	1.26707282251926e-28	5.04759649902248e-27	DOWN	2926	GRSF1	protein_coding	G-rich RNA sequence binding factor 1 [Source:HGNC Symbol;Acc:HGNC:4610]	4	70815783	70839897
6002	ENSG00000136527	6058.23738574192	6335.04028891457	3155.6965160976	3092	4660.24354768852	-0.988084944723316	0.0890250599141642	-11.0989528754713	1.26922155681416e-28	5.04759649902248e-27	NOT	6434	TRA2B	protein_coding	transformer 2 beta homolog [Source:HGNC Symbol;Acc:HGNC:10781]	3	185914558	185938103
7510	ENSG00000149328	1169.30237071905	1275.17419796694	447.623413514152	387	819.774995550036	-1.54971791290112	0.139683162962457	-11.0945219168444	1.33371197774476e-28	5.29362885969835e-27	DOWN	89944	GLB1L2	protein_coding	galactosidase beta 1 like 2 [Source:HGNC Symbol;Acc:HGNC:25129]	11	134331874	134378341
14060	ENSG00000205352	2560.9165501921	2540.92592649077	1112.74714075319	1171	1846.39740435901	-1.15971925262518	0.104555945730862	-11.0918536915195	1.37410403683362e-28	5.44323373176351e-27	DOWN	54458	PRR13	protein_coding	proline rich 13 [Source:HGNC Symbol;Acc:HGNC:24528]	12	53441678	53446645
9828	ENSG00000167986	10804.738860957	10746.8498703864	5785.11995166446	5538	8218.67717075197	-0.928503562131262	0.0837780100534828	-11.0829030379036	1.51867135778564e-28	6.00411187981019e-27	NOT	1642	DDB1	protein_coding	damage specific DNA binding protein 1 [Source:HGNC Symbol;Acc:HGNC:2717]	11	61299451	61342596
7518	ENSG00000149480	5037.14288752553	5526.80179890597	2579.90327485272	2501	3911.21199032105	-1.05583739808307	0.0952713754820922	-11.0824200106309	1.52688845527284e-28	6.02478511226348e-27	DOWN	9219	MTA2	protein_coding	metastasis associated 1 family member 2 [Source:HGNC Symbol;Acc:HGNC:7411]	11	62593214	62601865
12512	ENSG00000187193	25.98449712709	48.1592882647613	368.002762954151	322	191.036637086501	3.22771945155182	0.29135585730812	11.0782720531971	1.5992923783561e-28	6.2981508251551e-27	UP	4501	MT1X	protein_coding	metallothionein 1X [Source:HGNC Symbol;Acc:HGNC:7405]	16	56682470	56684196
11975	ENSG00000183751	3492.5088916374	3446.52993407813	1618.62956687222	1676	2558.41709814694	-1.07469345141854	0.0970442260505595	-11.0742647466592	1.67247303734628e-28	6.57350367485634e-27	DOWN	10607	TBL3	protein_coding	transducin beta like 3 [Source:HGNC Symbol;Acc:HGNC:11587]	16	1972053	1982929
7092	ENSG00000144908	60.6304932965434	63.8634040032704	370.915713584395	402	224.352402721052	2.63487797354079	0.237998624616971	11.0709798335234	1.73493163776376e-28	6.80572502183477e-27	UP	10840	ALDH1L1	protein_coding	aldehyde dehydrogenase 1 family member L1 [Source:HGNC Symbol;Acc:HGNC:3978]	3	126103562	126197994
12214	ENSG00000185262	757.39997181555	824.989546796345	1957.50282352393	1878	1354.47308553396	1.2778334607966	0.115544668460303	11.0592161267538	1.97818749353688e-28	7.74489212275421e-27	UP	283991	UBALD2	protein_coding	UBA like domain containing 2 [Source:HGNC Symbol;Acc:HGNC:28438]	17	76265348	76271298
12582	ENSG00000187778	1888.20679123521	2066.6616311878	816.597160011718	824	1398.86639560868	-1.26919331907622	0.114821698075731	-11.0536017176747	2.10592758999619e-28	8.2290344955607e-27	DOWN	10445	MCRS1	protein_coding	microspherule protein 1 [Source:HGNC Symbol;Acc:HGNC:6960]	12	49556544	49568145
3842	ENSG00000116521	2559.95416140961	2739.84472584522	1179.7450052488	1193	1918.13597312591	-1.1592440153533	0.104916425309289	-11.0492138093335	2.21143005350046e-28	8.62457720865178e-27	DOWN	10067	SCAMP3	protein_coding	secretory carrier membrane protein 3 [Source:HGNC Symbol;Acc:HGNC:10565]	1	155255979	155262430
14596	ENSG00000213619	1686.1051469134	1995.46963983989	655.413891804886	720	1264.24716963954	-1.42025616741208	0.128590741971319	-11.0447777626858	2.32341854687794e-28	9.04383941326254e-27	DOWN	4722	NDUFS3	protein_coding	NADH:ubiquinone oxidoreductase core subunit S3 [Source:HGNC Symbol;Acc:HGNC:7710]	11	47565336	47584562
18893	ENSG00000247077	3777.3759712529	4562.56909256151	1814.76824264197	1728	2970.6783266141	-1.23487855878653	0.111869609899679	-11.0385524709877	2.49012300313652e-28	9.67405589831244e-27	DOWN	192111	PGAM5	protein_coding	PGAM family member 5, mitochondrial serine/threonine protein phosphatase [Source:HGNC Symbol;Acc:HGNC:28763]	12	132710819	132722734
13460	ENSG00000198836	4483.76933759676	3824.47565285158	1802.14545657758	1864	2993.59761175648	-1.18053146227097	0.106980256627463	-11.0350404783748	2.58934886635078e-28	1.00402002292751e-26	DOWN	4976	OPA1	protein_coding	OPA1 mitochondrial dynamin like GTPase [Source:HGNC Symbol;Acc:HGNC:8140]	3	193593144	193697811
10004	ENSG00000168924	3798.54852446757	4112.38444139092	1904.09872863612	1807	2905.50792362365	-1.09180659678737	0.0989853252333639	-11.0299844367169	2.73912446450539e-28	1.05972350616136e-26	DOWN	3954	LETM1	protein_coding	leucine zipper and EF-hand containing transmembrane protein 1 [Source:HGNC Symbol;Acc:HGNC:6556]	4	1811479	1856156
11647	ENSG00000181163	37538.9368496027	38161.0012445771	20995.5771592549	20791	29371.6288133587	-0.857246217679515	0.0777206374976102	-11.0298402751248	2.74351867388896e-28	1.05972350616136e-26	NOT	4869	NPM1	protein_coding	nucleophosmin 1 [Source:HGNC Symbol;Acc:HGNC:7910]	5	171387116	171411137
14539	ENSG00000213339	1279.97708070481	1577.74016119555	449.565380600981	503	952.570655625334	-1.58472394655472	0.143718484512293	-11.0265840328922	2.84465675520847e-28	1.0966886071753e-26	DOWN	81890	QTRT1	protein_coding	queuine tRNA-ribosyltransferase catalytic subunit 1 [Source:HGNC Symbol;Acc:HGNC:23797]	19	10701430	10713437
145	ENSG00000007376	1705.35292256309	2020.5962250215	556.373570376593	707	1247.3306794903	-1.56041237021869	0.141683639987627	-11.0133560258259	3.29496656026425e-28	1.26787043424825e-26	DOWN	113000	RPUSD1	protein_coding	RNA pseudouridine synthase domain containing 1 [Source:HGNC Symbol;Acc:HGNC:14173]	16	784974	788397
11666	ENSG00000181381	107.787543638299	97.3655175787565	486.462755250738	488	294.903954116948	2.24664167174421	0.20426107237592	10.9988733810695	3.8693582312353e-28	1.486054666979e-26	UP	91351	DDX60L	protein_coding	DExD/H-box 60 like [Source:HGNC Symbol;Acc:HGNC:26429]	4	168356735	168537786
11420	ENSG00000179091	7675.05054031641	9426.6572073024	3854.80466735615	3721	6169.37810374374	-1.17451688974673	0.106898149183027	-10.9872518722075	4.40123415238873e-28	1.68711186719799e-26	DOWN	1537	CYC1	protein_coding	cytochrome c1 [Source:HGNC Symbol;Acc:HGNC:2579]	8	144095039	144097525
3155	ENSG00000110108	1548.48355101807	1644.74438834652	649.587990544399	625	1116.95398247725	-1.3247229958279	0.120598798839366	-10.9845455226498	4.53515425634892e-28	1.73514829735794e-26	DOWN	79073	TMEM109	protein_coding	transmembrane protein 109 [Source:HGNC Symbol;Acc:HGNC:28771]	11	60914158	60923443
2771	ENSG00000106263	28945.7674107958	34630.7160265603	14942.465749608	15374	23473.237296741	-1.06835800322636	0.0972905836188668	-10.98110385905	4.71131310787431e-28	1.7991326930695e-26	DOWN	8662	EIF3B	protein_coding	eukaryotic translation initiation factor 3 subunit B [Source:HGNC Symbol;Acc:HGNC:3280]	7	2354086	2380745
1802	ENSG00000099795	2077.79738138472	2567.09945272162	915.637481440012	842	1600.63357888659	-1.40151719695278	0.127666385804119	-10.977965641662	4.87784778668704e-28	1.85920689835483e-26	DOWN	4713	NDUFB7	protein_coding	NADH:ubiquinone oxidoreductase subunit B7 [Source:HGNC Symbol;Acc:HGNC:7702]	19	14566078	14572066
11201	ENSG00000177380	827.654352936942	1044.84716713547	237.890968136588	279	597.348122052251	-1.85685039103629	0.169214728190226	-10.973337905604	5.1341352451598e-28	1.95319941411617e-26	DOWN	8541	PPFIA3	protein_coding	PTPRF interacting protein alpha 3 [Source:HGNC Symbol;Acc:HGNC:9247]	19	49119544	49151026
7746	ENSG00000152229	500.442166892104	342.349723099498	39.8103252800005	63	236.400553817901	-3.03817665017077	0.277005337730817	-10.9679354017472	5.45026875607017e-28	2.06956250336427e-26	DOWN	9050	PSTPIP2	protein_coding	proline-serine-threonine phosphatase interacting protein 2 [Source:HGNC Symbol;Acc:HGNC:9581]	18	45983536	46072272
7159	ENSG00000145725	4150.78281885701	3394.18288161643	1567.16743907124	1594	2676.53328488617	-1.25533911113733	0.114472885376578	-10.9662572670172	5.55234164342891e-28	2.10435835632438e-26	DOWN	23262	PPIP5K2	protein_coding	diphosphoinositol pentakisphosphate kinase 2 [Source:HGNC Symbol;Acc:HGNC:29035]	5	103120149	103212799
21711	ENSG00000265354	2360.73968343525	2703.20178912203	1093.32746988489	1043	1800.06723561055	-1.2447814776093	0.113521660068531	-10.9651451261181	5.62103022141149e-28	2.12639460327054e-26	DOWN	100287932	TIMM23	protein_coding	translocase of inner mitochondrial membrane 23 [Source:HGNC Symbol;Acc:HGNC:17312]	10	45972489	46003742
3224	ENSG00000110958	9312.07385932308	9435.03273569627	4962.69689039226	4975	7171.2008713529	-0.91567308455703	0.0835406298072796	-10.9608113641159	5.89682981907451e-28	2.22655018056178e-26	NOT	10728	PTGES3	protein_coding	prostaglandin E synthase 3 [Source:HGNC Symbol;Acc:HGNC:16049]	12	56663341	56688408
6709	ENSG00000141753	2386.72418056234	2713.67119961437	1113.7181242966	1041	1813.77837611833	-1.24274889213929	0.113397003281544	-10.9592745502611	5.9978220416709e-28	2.26045020235907e-26	DOWN	3487	IGFBP4	protein_coding	insulin like growth factor binding protein 4 [Source:HGNC Symbol;Acc:HGNC:5473]	17	40443450	40457725
10300	ENSG00000170855	1201.06120054105	1326.4743093794	459.275216035128	464	862.702681488895	-1.45261665204872	0.132727039680652	-10.9443912524817	7.06909883596512e-28	2.65922089234263e-26	DOWN	51499	TRIAP1	protein_coding	TP53 regulated inhibitor of apoptosis 1 [Source:HGNC Symbol;Acc:HGNC:26937]	12	120443964	120446384
13445	ENSG00000198805	1714.01442160546	1674.05873772507	645.70405637074	716	1187.44430392532	-1.31533225824881	0.120215994055189	-10.9414081594248	7.30562740358317e-28	2.74307942902137e-26	DOWN	4860	PNP	protein_coding	purine nucleoside phosphorylase [Source:HGNC Symbol;Acc:HGNC:7892]	14	20468954	20477089
15760	ENSG00000226200	20.2101644321811	19.8918799354449	256.339655461467	254	137.610424957273	3.66941014471554	0.335960364872699	10.9221519214207	9.03298665799779e-28	3.38535520418605e-26	UP	NA	SGMS1-AS1	lncRNA	SGMS1 antisense RNA 1 [Source:HGNC Symbol;Acc:HGNC:49683]	10	50623466	50641451
5853	ENSG00000135632	1306.92396661438	1428.02759115509	462.188166665372	530	931.784931108712	-1.46289434558839	0.133999468028116	-10.9171653224881	9.54277501076448e-28	3.56977685606761e-26	DOWN	10322	SMYD5	protein_coding	SMYD family member 5 [Source:HGNC Symbol;Acc:HGNC:16258]	2	73214222	73227221
2582	ENSG00000105186	2768.79252720882	2439.37264471508	973.896494044891	1136	1829.5154164922	-1.30404088501586	0.119572995427865	-10.9058143132539	1.08120823374719e-27	4.03711141056382e-26	DOWN	84079	ANKRD27	protein_coding	ankyrin repeat domain 27 [Source:HGNC Symbol;Acc:HGNC:25310]	19	32597006	32676597
2581	ENSG00000105185	1974.82178165884	2268.72125368995	871.943221986353	872	1496.87156433379	-1.28260108283772	0.117621315858229	-10.9044952734899	1.0970036248256e-27	4.0885183155931e-26	DOWN	9141	PDCD5	protein_coding	programmed cell death 5 [Source:HGNC Symbol;Acc:HGNC:8764]	19	32581190	32587453
21210	ENSG00000261236	8776.98569626152	11095.4812397813	4276.2115251981	4348	7124.16961531023	-1.20418969150212	0.11044942240332	-10.9026345751712	1.11967517840319e-27	4.16531561294162e-26	DOWN	23246	BOP1	protein_coding	BOP1 ribosomal biogenesis factor [Source:HGNC Symbol;Acc:HGNC:15519]	8	144262045	144291438
7120	ENSG00000145248	659.236316002099	641.774863180405	136.908679621465	181	404.729964700992	-2.03399503796703	0.186631962640458	-10.8984281641268	1.17265498060082e-27	4.35437244454039e-26	DOWN	201780	SLC10A4	protein_coding	solute carrier family 10 member 4 [Source:HGNC Symbol;Acc:HGNC:22980]	4	48483343	48489526
10042	ENSG00000169180	4020.86033322156	3885.19823370715	1948.7639716332	1920	2943.70563464048	-1.03113111285913	0.0946375962959947	-10.8955758938984	1.2099863773685e-27	4.48473443508843e-26	DOWN	23214	XPO6	protein_coding	exportin 6 [Source:HGNC Symbol;Acc:HGNC:19733]	16	28097976	28211965
2562	ENSG00000104980	2797.66419068336	3273.78466095453	1291.40811274148	1321	2170.96424109484	-1.21641724954375	0.111716653574482	-10.8884146689263	1.30899014981935e-27	4.84278319097385e-26	DOWN	10469	TIMM44	protein_coding	translocase of inner mitochondrial membrane 44 [Source:HGNC Symbol;Acc:HGNC:17316]	19	7926718	7943667
8073	ENSG00000156110	994.147612306815	997.734819919945	353.438009802931	319	666.080110507423	-1.56635504166718	0.143968794219271	-10.8798232989404	1.43841528029015e-27	5.31186214221434e-26	DOWN	132	ADK	protein_coding	adenosine kinase [Source:HGNC Symbol;Acc:HGNC:257]	10	74151202	74709963
4220	ENSG00000120318	634.214207657494	644.915686328107	179.63195553171	147	401.440462379328	-1.96865461539932	0.181117615264538	-10.8694817592642	1.61113386085771e-27	5.93881024432798e-26	DOWN	64411	ARAP3	protein_coding	ArfGAP with RhoGAP domain, ankyrin repeat and PH domain 3 [Source:HGNC Symbol;Acc:HGNC:24097]	5	141653401	141682230
3692	ENSG00000115306	4093.03949190792	3896.71458524873	7585.32344115522	7869	5861.01937957797	0.951673665513454	0.0875646788794644	10.8682368015472	1.63326674031273e-27	6.00940826367254e-26	NOT	6711	SPTBN1	protein_coding	spectrin beta, non-erythrocytic 1 [Source:HGNC Symbol;Acc:HGNC:11275]	2	54456317	54671446
5723	ENSG00000134824	795.895523114943	828.130369944047	254.397688374637	252	532.605895358407	-1.68105521652203	0.154927121415149	-10.8506193180819	1.98078621719798e-27	7.27478916163258e-26	DOWN	9415	FADS2	protein_coding	fatty acid desaturase 2 [Source:HGNC Symbol;Acc:HGNC:3575]	11	61792980	61867354
10480	ENSG00000171960	984.523724481967	1072.06763441555	354.408993346346	352	690.750088060967	-1.54137328176111	0.142112864392321	-10.8461207108313	2.08069987726552e-27	7.62784575005541e-26	DOWN	10465	PPIH	protein_coding	peptidylprolyl isomerase H [Source:HGNC Symbol;Acc:HGNC:14651]	1	42658423	42676758
1132	ENSG00000075914	1576.39282571013	1677.19956087277	675.804546216594	645	1143.59923319987	-1.30033685412434	0.120032206101979	-10.8332329826512	2.39545367581892e-27	8.76579536579616e-26	DOWN	23016	EXOSC7	protein_coding	exosome component 7 [Source:HGNC Symbol;Acc:HGNC:28112]	3	44975241	45036066
17504	ENSG00000235173	3255.76125114613	3332.41335971163	1551.63170237661	1604	2435.95157830859	-1.06194765359833	0.0980940279800009	-10.8258135124683	2.59762058031472e-27	9.48837386972567e-26	DOWN	51236	HGH1	protein_coding	HGH1 homolog [Source:HGNC Symbol;Acc:HGNC:24161]	8	144137774	144140851
9817	ENSG00000167965	2272.19991544665	2384.93171015492	1040.8943585405	1049	1686.75649603552	-1.15590383419865	0.106845984323879	-10.8184115810547	2.81615689598799e-27	1.02680237782651e-25	DOWN	64223	MLST8	protein_coding	MTOR associated protein, LST8 homolog [Source:HGNC Symbol;Acc:HGNC:24825]	16	2204248	2209453
1438	ENSG00000086189	2226.96764266986	2162.98020771732	978.751411761964	979	1586.92481553729	-1.1650830331586	0.107703334807109	-10.8175205089536	2.84366513026591e-27	1.03496065020851e-25	DOWN	27292	DIMT1	protein_coding	DIMT1 rRNA methyltransferase and ribosome maturation factor [Source:HGNC Symbol;Acc:HGNC:30217]	5	62347284	62403939
1444	ENSG00000086504	2622.50943227112	3194.21714121275	1213.72942926831	1179	2052.36400068805	-1.28119701019055	0.118511392201634	-10.8107498054764	3.06157314190209e-27	1.11226124793102e-25	DOWN	10573	MRPL28	protein_coding	mitochondrial ribosomal protein L28 [Source:HGNC Symbol;Acc:HGNC:14484]	16	366969	371289
2225	ENSG00000102054	4265.30708397271	4340.61759012392	2130.33789425173	2168	3226.06564208709	-1.00154048378523	0.0926762406263355	-10.8068743079834	3.1936710857292e-27	1.15816528959636e-25	DOWN	5931	RBBP7	protein_coding	RB binding protein 7, chromatin remodeling factor [Source:HGNC Symbol;Acc:HGNC:9890]	X	16839283	16870362
13905	ENSG00000204392	2838.08451954772	3143.96397084952	1353.55105952002	1370	2176.39988747932	-1.13496338415317	0.105060309123827	-10.8029701570312	3.33245911169752e-27	1.20632626695076e-25	DOWN	57819	LSM2	protein_coding	LSM2 homolog, U6 small nuclear RNA and mRNA degradation associated [Source:HGNC Symbol;Acc:HGNC:13940]	6	31797396	31806966
4486	ENSG00000123405	4114.21204512259	4454.73416449042	2076.93379936393	2091	3184.22000224423	-1.03966220493642	0.0962619173314047	-10.8003479855604	3.4290150712439e-27	1.23742650924781e-25	DOWN	4778	NFE2	protein_coding	nuclear factor, erythroid 2 [Source:HGNC Symbol;Acc:HGNC:7780]	12	54292111	54301015
8128	ENSG00000156709	2535.89444184749	2610.02403574021	1114.68910784001	1208	1867.15189635693	-1.147694810763	0.106265044008351	-10.800304290777	3.43064731770831e-27	1.23742650924781e-25	DOWN	9131	AIFM1	protein_coding	apoptosis inducing factor mitochondria associated 1 [Source:HGNC Symbol;Acc:HGNC:8768]	X	130124666	130165879
5926	ENSG00000136045	2341.49190778556	2357.71124287483	1016.61976995514	1088	1700.95573015388	-1.15895596618785	0.107362856942302	-10.7947571366388	3.64424721395669e-27	1.31212422455373e-25	DOWN	11137	PWP1	protein_coding	PWP1 homolog, endonuclein [Source:HGNC Symbol;Acc:HGNC:17015]	12	107685799	107713162
9922	ENSG00000168439	10779.7167526124	12068.0894745196	5856.00175033373	5762	8616.45199436645	-0.975609068959326	0.0905443860895249	-10.7749261008264	4.52145049508033e-27	1.62506250146711e-25	NOT	10963	STIP1	protein_coding	stress induced phosphoprotein 1 [Source:HGNC Symbol;Acc:HGNC:11387]	11	64185272	64204543
9969	ENSG00000168758	2264.50080518677	2275.00289998535	1045.74927625757	964	1637.31324535742	-1.17536618673254	0.10913757519248	-10.7695831125038	4.79165887689528e-27	1.71911419812882e-25	DOWN	54910	SEMA4C	protein_coding	semaphorin 4C [Source:HGNC Symbol;Acc:HGNC:10731]	2	96859718	96870757
16503	ENSG00000229988	381.105957863987	311.988432671714	42.7232759102445	53	197.204416611486	-2.85791234669237	0.265406976370449	-10.7680377726898	4.87275395369527e-27	1.74510369393175e-25	DOWN	NA	HBBP1	transcribed_unprocessed_pseudogene	hemoglobin subunit beta pseudogene 1 [Source:HGNC Symbol;Acc:HGNC:4828]	11	5241105	5243537
7318	ENSG00000147224	3126.80115429317	3146.05785294799	1531.2410479649	1416	2305.02501380151	-1.08963655667073	0.101253793179935	-10.7614393737761	5.23460885636107e-27	1.87137266614908e-25	DOWN	5631	PRPS1	protein_coding	phosphoribosyl pyrophosphate synthetase 1 [Source:HGNC Symbol;Acc:HGNC:9462]	X	107628428	107651993
5802	ENSG00000135372	2982.44283692045	2785.91013201152	1360.34794432392	1309	2109.42522831397	-1.11176128312108	0.103357781748664	-10.7564352128276	5.52668946052754e-27	1.97229450606401e-25	DOWN	55226	NAT10	protein_coding	N-acetyltransferase 10 [Source:HGNC Symbol;Acc:HGNC:29830]	11	34105617	34147670
205	ENSG00000010256	4714.74264539311	5258.78489030208	2441.05262814442	2378	3698.1450409599	-1.04918069418101	0.0975775241821741	-10.7522782830831	5.78156387662959e-27	2.05960552022054e-25	DOWN	7384	UQCRC1	protein_coding	ubiquinol-cytochrome c reductase core protein 1 [Source:HGNC Symbol;Acc:HGNC:12585]	3	48599002	48610976
8344	ENSG00000159131	6185.27270502991	5747.70636029433	2911.97964670053	3066	4477.73967800619	-0.997359573162561	0.0927629806273367	-10.7516982142836	5.81804421907841e-27	2.06894577758868e-25	NOT	2618	GART	protein_coding	phosphoribosylglycinamide formyltransferase, phosphoribosylglycinamide synthetase, phosphoribosylaminoimidazole synthetase [Source:HGNC Symbol;Acc:HGNC:4163]	21	33503931	33543491
6858	ENSG00000143319	2433.8812309041	2618.39956413408	1128.28287744782	1159	1834.8909181215	-1.14317416025841	0.106494224877024	-10.7346117742865	7.00126219000052e-27	2.48532481579191e-25	DOWN	81875	ISG20L2	protein_coding	interferon stimulated exonuclease gene 20 like 2 [Source:HGNC Symbol;Acc:HGNC:25745]	1	156721891	156728766
5264	ENSG00000130827	728.528308341006	877.336599258042	1998.28413234734	2541	1536.2872599866	1.49971102312499	0.139725776530412	10.733245220495	7.1056065561441e-27	2.51793224941183e-25	UP	55558	PLXNA3	protein_coding	plexin A3 [Source:HGNC Symbol;Acc:HGNC:9101]	X	154458281	154477779
3206	ENSG00000110848	230.973307796356	225.092325585297	722.411756300497	819	499.369347420538	1.75654997734513	0.163748027238468	10.7271519966897	7.58994258052326e-27	2.68484232019457e-25	UP	969	CD69	protein_coding	CD69 molecule [Source:HGNC Symbol;Acc:HGNC:1694]	12	9752486	9760901
14590	ENSG00000213593	2852.52035128499	3091.61691838783	1306.94384943611	1407	2164.52027977723	-1.13101883571149	0.105440083150336	-10.7266496944894	7.63130005365696e-27	2.69474436045333e-25	DOWN	51075	TMX2	protein_coding	thioredoxin related transmembrane protein 2 [Source:HGNC Symbol;Acc:HGNC:30739]	11	57712593	57740973
1053	ENSG00000073670	7.69911025987853	10.4694104923394	199.051626400003	280	124.305036788055	4.72731356639085	0.440945723423786	10.7208513775459	8.12519397617366e-27	2.86413087660122e-25	UP	4185	ADAM11	protein_coding	ADAM metallopeptidase domain 11 [Source:HGNC Symbol;Acc:HGNC:189]	17	44758988	44781846
6027	ENSG00000136732	3953.49311844762	4678.77954902648	1980.80642856588	1887	3125.01977401	-1.15796253281246	0.108153913038057	-10.7066170819451	9.47615329608117e-27	3.32870520747186e-25	DOWN	2995	GYPC	protein_coding	glycophorin C (Gerbich blood group) [Source:HGNC Symbol;Acc:HGNC:4704]	2	126656133	126696667
12594	ENSG00000187840	2004.65583391587	2354.57041972713	909.811580179524	880	1537.25945845563	-1.28386934193427	0.119913586645274	-10.7066211415408	9.47573789556843e-27	3.32870520747186e-25	DOWN	1978	EIF4EBP1	protein_coding	eukaryotic translation initiation factor 4E binding protein 1 [Source:HGNC Symbol;Acc:HGNC:3288]	8	38030534	38060365
12930	ENSG00000196449	1379.10312530074	1442.68476584437	563.170455180495	563	986.989586581402	-1.32504155295674	0.123941285698425	-10.6908811336752	1.12298970759948e-26	3.93788547379623e-25	DOWN	79693	YRDC	protein_coding	yrdC N6-threonylcarbamoyltransferase domain containing [Source:HGNC Symbol;Acc:HGNC:28905]	1	37802945	37808208
3309	ENSG00000111716	1324.24696469911	1385.1030081365	530.157014704397	537	944.126746885002	-1.34406152674847	0.125764441206405	-10.687134724692	1.16927572054061e-26	4.09307401966324e-25	DOWN	3945	LDHB	protein_coding	lactate dehydrogenase B [Source:HGNC Symbol;Acc:HGNC:6541]	12	21635342	21757857
777	ENSG00000065268	1736.14936360261	2177.6373824066	755.425196776595	692	1340.30298569645	-1.43450980416857	0.134269802371589	-10.683785771864	1.21224954960981e-26	4.2361503758722e-25	DOWN	57418	WDR18	protein_coding	WD repeat domain 18 [Source:HGNC Symbol;Acc:HGNC:17956]	19	984332	998438
10914	ENSG00000175110	1789.08074663927	1741.06296487604	768.047982840985	735	1258.29792358908	-1.23182328392346	0.115312479608235	-10.6824802320484	1.22942327011261e-26	4.28873034520424e-25	DOWN	56945	MRPS22	protein_coding	mitochondrial ribosomal protein S22 [Source:HGNC Symbol;Acc:HGNC:14508]	3	139005806	139357223
14835	ENSG00000215021	5555.87044128484	6310.96064478219	2835.27194677077	2914	4404.02575820945	-1.04535983978927	0.0978591047516525	-10.6822951471116	1.2318774126047e-26	4.28986947674413e-25	DOWN	11331	PHB2	protein_coding	prohibitin 2 [Source:HGNC Symbol;Acc:HGNC:30306]	12	6965327	6970753
4382	ENSG00000122376	1407.97478877529	1263.65784642537	506.853409662446	510	922.121511215774	-1.39394919064737	0.130505264044794	-10.6811721415997	1.24687244192859e-26	4.3346015597597e-25	DOWN	54537	SHLD2	protein_coding	shieldin complex subunit 2 [Source:HGNC Symbol;Acc:HGNC:28773]	10	87094161	87191468
5073	ENSG00000129351	17117.0468852749	17299.6538975416	9636.04068484695	9262	13328.6853669159	-0.86485229556569	0.0810505731229808	-10.6705265890399	1.39831658067047e-26	4.85271208538015e-25	NOT	3609	ILF3	protein_coding	interleukin enhancer binding factor 3 [Source:HGNC Symbol;Acc:HGNC:6038]	19	10654261	10692417
6786	ENSG00000142687	1265.54124896753	1294.01913685315	2710.98605321369	2718	1997.13660975859	1.08488702660595	0.101713618852929	10.6660940672519	1.46662680560888e-26	5.08103028891611e-25	UP	79932	KIAA0319L	protein_coding	KIAA0319 like [Source:HGNC Symbol;Acc:HGNC:30071]	1	35433492	35557950
8788	ENSG00000162851	1786.19358029182	1923.23070744275	749.599295516107	809	1317.00589581267	-1.25089758172812	0.117341066372979	-10.6603563474703	1.55998574514659e-26	5.38807366765808e-25	DOWN	64216	TFB2M	protein_coding	transcription factor B2, mitochondrial [Source:HGNC Symbol;Acc:HGNC:18559]	1	246540561	246566261
21838	ENSG00000266412	3544.47788589158	3279.0193662007	6834.7531620957	6558	5054.06260354699	0.972715112378675	0.0912463349254559	10.6603198163887	1.56059863210451e-26	5.38807366765808e-25	NOT	8031	NCOA4	protein_coding	nuclear receptor coactivator 4 [Source:HGNC Symbol;Acc:HGNC:7671]	10	46005088	46030714
5003	ENSG00000128591	8963.68912006358	8826.75998609135	4798.60067155518	4772	6840.26244442753	-0.894433757581682	0.083959365229568	-10.6531743675771	1.68518595499874e-26	5.80827425822898e-25	NOT	2318	FLNC	protein_coding	filamin C [Source:HGNC Symbol;Acc:HGNC:3756]	7	128830377	128859274
4559	ENSG00000124207	5015.97033431086	4518.59756849369	2248.79788654832	2362	3536.34144733822	-1.0483446736263	0.0984198074756902	-10.6517651325953	1.71089702079746e-26	5.88682877650838e-25	DOWN	1434	CSE1L	protein_coding	chromosome segregation 1 like [Source:HGNC Symbol;Acc:HGNC:2431]	20	49046246	49096960
7178	ENSG00000145882	97.2012670309664	114.116574366499	481.607837533665	481	293.481419732783	2.18946080634269	0.20558010013131	10.6501592563882	1.74067010718719e-26	5.97906837669767e-25	UP	78991	PCYOX1L	protein_coding	prenylcysteine oxidase 1 like [Source:HGNC Symbol;Acc:HGNC:28477]	5	149358037	149369653
9167	ENSG00000164402	4816.7558563365	4868.27587893782	2301.23099789271	2510	3624.06568329176	-1.0094202226208	0.094785245951162	-10.649550069648	1.75209837830106e-26	6.00808836763336e-25	DOWN	23176	SEPTIN8	protein_coding	septin 8 [Source:HGNC Symbol;Acc:HGNC:16511]	5	132750819	132807241
6296	ENSG00000138442	2033.52749739042	2004.892109283	913.695514353182	871	1455.77878025665	-1.17806050615452	0.110697941185998	-10.6421175817092	1.89766754496919e-26	6.49620894893273e-25	DOWN	55759	WDR12	protein_coding	WD repeat domain 12 [Source:HGNC Symbol;Acc:HGNC:14098]	2	202874261	203014798
8960	ENSG00000163655	4148.85804129204	4023.39445220603	2008.9649513249	2071	3063.05436120574	-1.00226784732458	0.0942001266193582	-10.6397717635192	1.94605445311573e-26	6.65055863358855e-25	DOWN	8833	GMPS	protein_coding	guanine monophosphate synthase [Source:HGNC Symbol;Acc:HGNC:4378]	3	155870650	155944020
125	ENSG00000006744	3147.97370750783	3388.94817637026	1505.99547583612	1584	2406.72933992855	-1.08092992210169	0.101615482209607	-10.6374530592888	1.99508373374404e-26	6.79657904560658e-25	DOWN	60528	ELAC2	protein_coding	elaC ribonuclease Z 2 [Source:HGNC Symbol;Acc:HGNC:14198]	17	12991612	13018065
2765	ENSG00000106211	8316.0014694513	9978.39514024869	4333.49955425957	4283	6727.72404098989	-1.08609989751333	0.102101695821365	-10.6374325007643	1.99552387789471e-26	6.79657904560658e-25	DOWN	3315	HSPB1	protein_coding	heat shock protein family B (small) member 1 [Source:HGNC Symbol;Acc:HGNC:5246]	7	76302673	76304295
813	ENSG00000066044	3785.07508151278	3935.45140407038	1902.15676154929	1928	2887.67081178311	-1.01123926598728	0.0951074681477375	-10.63259579591	2.10179579235083e-26	7.14646012835915e-25	DOWN	1994	ELAVL1	protein_coding	ELAV like RNA binding protein 1 [Source:HGNC Symbol;Acc:HGNC:3312]	19	7958573	8005659
6726	ENSG00000141994	1782.34402516188	2198.57620339127	790.380604339522	720	1372.82520822317	-1.3976365501976	0.131549531027284	-10.6244130198208	2.29451069556465e-26	7.7885890832778e-25	DOWN	56931	DUS3L	protein_coding	dihydrouridine synthase 3 like [Source:HGNC Symbol;Acc:HGNC:26920]	19	5784832	5791225
9838	ENSG00000168010	104.900377290845	155.994216335857	556.373570376593	749	391.567041000824	2.32620146231625	0.21897698629405	10.6230408121178	2.32850061365771e-26	7.89068199549252e-25	UP	89849	ATG16L2	protein_coding	autophagy related 16 like 2 [Source:HGNC Symbol;Acc:HGNC:25464]	11	72814406	72843674
1478	ENSG00000087269	3712.89592282642	3828.66341704852	1774.95791736197	1902	2804.62931430923	-1.03637772696137	0.0975856547295638	-10.6201852089167	2.40084303404717e-26	8.12218088850554e-25	DOWN	8602	NOP14	protein_coding	NOP14 nucleolar protein [Source:HGNC Symbol;Acc:HGNC:16821]	4	2937933	2963406
7856	ENSG00000153363	111.637098768239	104.694104923394	504.911442575616	464	296.310661566812	2.16246732843194	0.203661118221802	10.6179684532462	2.45853352128689e-26	8.30341899325086e-25	UP	NA	LINC00467	lncRNA	long intergenic non-protein coding RNA 467 [Source:HGNC Symbol;Acc:HGNC:28227]	1	211382736	211435570
8568	ENSG00000161010	394.579400818775	450.184651170594	1146.7315647727	1177	792.123904190517	1.46075970196014	0.137591243983886	10.6166617850422	2.49318080691184e-26	8.4063552859136e-25	UP	51149	MRNIP	protein_coding	MRN complex interacting protein [Source:HGNC Symbol;Acc:HGNC:30817]	5	179835133	179862173
3494	ENSG00000113368	5914.84145715168	5759.22271183591	2970.2386593054	3083	4431.82570707325	-0.947597751762	0.0893117982461714	-10.6099952119441	2.67762793194906e-26	9.01319064973102e-25	NOT	4001	LMNB1	protein_coding	lamin B1 [Source:HGNC Symbol;Acc:HGNC:6637]	5	126776623	126837020
5873	ENSG00000135763	2579.20193705931	2240.45384536063	1035.06845728001	1046	1725.18105992499	-1.211917721295	0.114271896521618	-10.6055623314672	2.80769844806582e-26	9.43527063472518e-25	DOWN	9816	URB2	protein_coding	URB2 ribosome biogenesis homolog [Source:HGNC Symbol;Acc:HGNC:28967]	1	229626247	229660200
12156	ENSG00000184990	1655.30870587388	2129.47809414183	711.730937322936	644	1285.12943433466	-1.48053049158912	0.13962905022045	-10.6033127723179	2.87608190468611e-26	9.64899158805091e-25	DOWN	10572	SIVA1	protein_coding	SIVA1 apoptosis inducing factor [Source:HGNC Symbol;Acc:HGNC:17712]	14	104753147	104768494
8802	ENSG00000162910	1283.82663583474	1393.47853653037	491.317672967811	535	925.905711333233	-1.38325647392669	0.130473089600295	-10.601852674481	2.92134781438062e-26	9.78457408328181e-25	DOWN	128308	MRPL55	protein_coding	mitochondrial ribosomal protein L55 [Source:HGNC Symbol;Acc:HGNC:16686]	1	228106679	228109312
9374	ENSG00000165629	3360.66162843698	3375.33794273022	1672.03366176002	1633	2510.25830823181	-1.02718589255596	0.096920773897005	-10.5982015129958	3.03765572293854e-26	1.01572557780447e-24	DOWN	509	ATP5F1C	protein_coding	ATP synthase F1 subunit gamma [Source:HGNC Symbol;Acc:HGNC:833]	10	7788147	7807815
2683	ENSG00000105676	2195.20881284787	2368.18065336717	1037.98140791026	1006	1651.84271853132	-1.15848551740022	0.109360983278732	-10.5932251399711	3.20360243810603e-26	1.06944099270748e-24	DOWN	93436	ARMC6	protein_coding	armadillo repeat containing 6 [Source:HGNC Symbol;Acc:HGNC:25049]	19	19033575	19060311
4812	ENSG00000126247	4663.73603992142	4560.47521046304	2389.59050034345	2288	3475.45043768198	-0.979650724199619	0.092560558229201	-10.5838895415235	3.53952684189427e-26	1.17962776385313e-24	NOT	826	CAPNS1	protein_coding	calpain small subunit 1 [Source:HGNC Symbol;Acc:HGNC:1481]	19	36139953	36150353
3861	ENSG00000116679	2907.37651188663	2723.09366905748	1187.51287359611	1340	2039.49576363506	-1.15583318680431	0.109276616617316	-10.5771318932028	3.80425502821561e-26	1.26576227943748e-24	DOWN	10625	IVNS1ABP	protein_coding	influenza virus NS1A binding protein [Source:HGNC Symbol;Acc:HGNC:16951]	1	185296388	185317273
9258	ENSG00000164938	34.6459961694534	32.4551725262521	295.178997198053	273	158.82004147344	3.08094267935554	0.291358483158483	10.5744052685766	3.91654441025384e-26	1.3009766877092e-24	UP	94241	TP53INP1	protein_coding	tumor protein p53 inducible nuclear protein 1 [Source:HGNC Symbol;Acc:HGNC:18022]	8	94925972	94949378
7747	ENSG00000152234	9866.40979803434	10110.3097124522	5321.96080145568	5485	7695.92007798554	-0.886353543950444	0.0839341006646509	-10.560112480287	4.56114951651006e-26	1.51260621219395e-24	NOT	498	ATP5F1A	protein_coding	ATP synthase F1 subunit alpha [Source:HGNC Symbol;Acc:HGNC:823]	18	46080248	46104334
23808	ENSG00000277224	29.8340522570293	28.2674083293164	273.81735924293	264	148.979704957319	3.20957433783911	0.303994149410696	10.5580135146055	4.66427848715359e-26	1.54426678385021e-24	UP	8343	H2BC7	protein_coding	H2B clustered histone 7 [Source:HGNC Symbol;Acc:HGNC:4752]	6	26199520	26200715
12033	ENSG00000184178	1035.53032995366	1030.1899924462	380.625549018542	369	703.8364678546	-1.46233480341016	0.13852476174402	-10.5564866887294	4.74074538422192e-26	1.56701064232896e-24	DOWN	152579	SCFD2	protein_coding	sec1 family domain containing 2 [Source:HGNC Symbol;Acc:HGNC:30676]	4	52872982	53366066
7416	ENSG00000148335	805.519410939791	917.120359128932	282.556211133662	265	567.548995300596	-1.65291892768974	0.156589058276377	-10.5557753899532	4.77679187138728e-26	1.5763413175578e-24	DOWN	28989	NTMT1	protein_coding	N-terminal Xaa-Pro-Lys N-methyltransferase 1 [Source:HGNC Symbol;Acc:HGNC:23373]	9	129608884	129636135
1179	ENSG00000077348	921.968453620454	1153.7290362558	322.366536413663	338	684.01600657248	-1.65176520948654	0.15661679969954	-10.5465391494102	5.27027479757573e-26	1.73634886835816e-24	DOWN	56915	EXOSC5	protein_coding	exosome component 5 [Source:HGNC Symbol;Acc:HGNC:24662]	19	41386374	41397359
1371	ENSG00000084070	3568.5376054537	3744.9081331098	1807.97135783807	1806	2731.85427410039	-1.01687191433426	0.0964214545178262	-10.5461167270222	5.29401466604138e-26	1.74132492188242e-24	DOWN	64744	SMAP2	protein_coding	small ArfGAP2 [Source:HGNC Symbol;Acc:HGNC:25082]	1	40344850	40423326
3012	ENSG00000108651	3007.46494526505	3057.06786376311	1472.0110518166	1471	2251.88596521119	-1.04306618515792	0.0989269047969168	-10.5438069380538	5.42571006879442e-26	1.78173602796583e-24	DOWN	55813	UTP6	protein_coding	UTP6 small subunit processome component [Source:HGNC Symbol;Acc:HGNC:18279]	17	31860904	31901708
5307	ENSG00000131174	2227.93003145235	2192.29455709587	1014.67780286831	1010	1611.22559785413	-1.12646145531434	0.106934442436754	-10.5341312831044	6.01359330924577e-26	1.97157856738736e-24	DOWN	1349	COX7B	protein_coding	cytochrome c oxidase subunit 7B [Source:HGNC Symbol;Acc:HGNC:2291]	X	77899440	77907376
1047	ENSG00000073536	1889.16918001769	1798.64472258391	799.119456230254	809	1323.98333970796	-1.19755372565755	0.113755541191288	-10.5274320100485	6.45720275249629e-26	2.11358082952245e-24	DOWN	54475	NLE1	protein_coding	notchless homolog 1 [Source:HGNC Symbol;Acc:HGNC:19889]	17	35128730	35142304
8111	ENSG00000156502	1707.27770012806	1613.3361568695	718.527822126838	644	1170.7854197811	-1.28509674276101	0.122093934488517	-10.5254757178939	6.59275728640019e-26	2.15445324417645e-24	DOWN	6832	SUPV3L1	protein_coding	Suv3 like RNA helicase [Source:HGNC Symbol;Acc:HGNC:11471]	10	69180234	69209099
1593	ENSG00000090266	1268.42841531499	1557.8482812601	486.462755250738	524	959.184862956457	-1.48354278888745	0.141015459996355	-10.520426547031	6.95579669877387e-26	2.26941308798345e-24	DOWN	4708	NDUFB2	protein_coding	NADH:ubiquinone oxidoreductase subunit B2 [Source:HGNC Symbol;Acc:HGNC:7697]	7	140690777	140722790
202	ENSG00000010165	3066.17066099662	3352.30523964708	1539.97989985563	1354	2328.11395012483	-1.14886587901103	0.109215637221188	-10.5192434732062	7.04368609199103e-26	2.29437548744451e-24	DOWN	51603	EEF1AKNMT	protein_coding	eEF1A lysine and N-terminal methyltransferase [Source:HGNC Symbol;Acc:HGNC:24248]	1	171781660	171814023
9870	ENSG00000168140	215.575087276599	229.280089782233	737.947492995131	717	474.950667513491	1.71018767370829	0.162712126150345	10.5105115037836	7.72732902586298e-26	2.51300217981412e-24	UP	114990	VASN	protein_coding	vasorin [Source:HGNC Symbol;Acc:HGNC:18517]	16	4371848	4383538
12110	ENSG00000184675	567.809381666042	539.174640355479	135.937696078051	147	347.480429524893	-1.96857523404966	0.187304310115499	-10.5100370238985	7.76630531489956e-26	2.52161053243671e-24	DOWN	139285	AMER1	protein_coding	APC membrane recruitment protein 1 [Source:HGNC Symbol;Acc:HGNC:26837]	X	64185117	64205708
5270	ENSG00000130935	3012.27688917747	2816.2714224393	1364.23187849758	1399	2147.94504752859	-1.07696102648991	0.102499283090088	-10.507010332388	8.01956059680194e-26	2.59965273815623e-24	DOWN	25926	NOL11	protein_coding	nucleolar protein 11 [Source:HGNC Symbol;Acc:HGNC:24557]	17	67717931	67744531
468	ENSG00000039123	3497.32083554982	3134.54150140642	1584.6451428527	1516	2433.12686995224	-1.09698861882226	0.104409637241983	-10.5065839495242	8.05588941144585e-26	2.60723753134804e-24	DOWN	23517	MTREX	protein_coding	Mtr4 exosome RNA helicase [Source:HGNC Symbol;Acc:HGNC:18734]	5	55307989	55425579
11005	ENSG00000175756	4510.71622350633	6211.50124510497	2096.35347023222	2058	3719.14273471088	-1.36767044243791	0.130190106914161	-10.5051795013861	8.1767090787309e-26	2.64209912106492e-24	DOWN	54998	AURKAIP1	protein_coding	aurora kinase A interacting protein 1 [Source:HGNC Symbol;Acc:HGNC:24114]	1	1373730	1375495
6	ENSG00000001036	2179.81059232811	2261.39266634531	1035.06845728001	982	1614.56792898836	-1.1385048157238	0.108541049742944	-10.4891634862579	9.68823096249071e-26	3.1255008143472e-24	DOWN	2519	FUCA2	protein_coding	alpha-L-fucosidase 2 [Source:HGNC Symbol;Acc:HGNC:4008]	6	143494812	143511720
12312	ENSG00000185825	4768.63641721226	5089.18044032618	2540.09294957272	2456	3713.47745177779	-0.980336840845852	0.0934658716777424	-10.4887144713732	9.7343765936023e-26	3.13537117023647e-24	NOT	10134	BCAP31	protein_coding	B cell receptor associated protein 31 [Source:HGNC Symbol;Acc:HGNC:16695]	X	153700492	153724565
1824	ENSG00000099940	2533.96966428252	2576.52192216473	5342.35145586739	4864	3829.21076057866	0.998022975166985	0.0952631516102731	10.4764849608373	1.1078507651848e-25	3.56261482909426e-24	NOT	9342	SNAP29	protein_coding	synaptosome associated protein 29 [Source:HGNC Symbol;Acc:HGNC:11133]	22	20859007	20891214
5399	ENSG00000132003	21.172553214666	24.0796441323806	255.368671918052	239	134.905217316275	3.45201019189819	0.329665988567163	10.4712354674553	1.17104534041634e-25	3.75983872592589e-24	UP	65249	ZSWIM4	protein_coding	zinc finger SWIM-type containing 4 [Source:HGNC Symbol;Acc:HGNC:25704]	19	13795460	13832230
149	ENSG00000007516	23.0973307796356	37.6898777724219	256.339655461467	335	163.031716003381	3.28963725142329	0.314297023310045	10.466650993949	1.22914850664905e-25	3.94011468037596e-24	UP	8938	BAIAP3	protein_coding	BAI1 associated protein 3 [Source:HGNC Symbol;Acc:HGNC:948]	16	1333638	1349441
7465	ENSG00000148840	2791.88985798845	2688.54461443276	1319.5666355005	1296	2024.00027698043	-1.06722622571984	0.102013455317069	-10.4616221693774	1.29617308335078e-25	4.14837109200027e-24	DOWN	23082	PPRC1	protein_coding	PPARG related coactivator 1 [Source:HGNC Symbol;Acc:HGNC:30025]	10	102132994	102150333
5752	ENSG00000135046	3229.77675401904	3162.80890973573	1508.90842646636	1598	2374.87352255528	-1.04104177818925	0.0995412083306515	-10.4584000500693	1.34100884063058e-25	4.28506517490242e-24	DOWN	301	ANXA1	protein_coding	annexin A1 [Source:HGNC Symbol;Acc:HGNC:533]	9	73151865	73170393
4327	ENSG00000121579	4408.70301256294	4265.23783457907	2217.72641315905	2213	3276.16681507527	-0.969199705392443	0.0927339100549339	-10.4514055841957	1.44369522425497e-25	4.60589031750838e-24	NOT	80218	NAA50	protein_coding	N-alpha-acetyltransferase 50, NatE catalytic subunit [Source:HGNC Symbol;Acc:HGNC:29533]	3	113716458	113746300
2423	ENSG00000103876	1054.77810560336	1100.33504274487	407.813088234152	392	738.731559145595	-1.42977742843437	0.136865409397733	-10.4465944662424	1.51881388617902e-25	4.83789010853516e-24	DOWN	2184	FAH	protein_coding	fumarylacetoacetate hydrolase [Source:HGNC Symbol;Acc:HGNC:3579]	15	80152490	80186946
9018	ENSG00000163882	2018.12927687066	2095.97598056635	936.999119395134	922	1493.27609420804	-1.14592053408931	0.109710702519069	-10.4449293257431	1.54570476555335e-25	4.91577999808393e-24	DOWN	5437	POLR2H	protein_coding	RNA polymerase II subunit H [Source:HGNC Symbol;Acc:HGNC:9195]	3	184361718	184368596
5256	ENSG00000130811	5314.31085688115	6293.16264694521	2718.75392156101	2761	4271.80685634685	-1.08270759507751	0.103765984005513	-10.4341283461445	1.73195972516117e-25	5.4921711183827e-24	DOWN	8666	EIF3G	protein_coding	eukaryotic translation initiation factor 3 subunit G [Source:HGNC Symbol;Acc:HGNC:3274]	19	10115014	10119918
6761	ENSG00000142507	1849.71123993582	2181.82514660353	852.52355111806	798	1420.51498441435	-1.28793906032529	0.123435512728433	-10.4341046742265	1.73239142552765e-25	5.4921711183827e-24	DOWN	5694	PSMB6	protein_coding	proteasome 20S subunit beta 6 [Source:HGNC Symbol;Acc:HGNC:9543]	17	4796144	4798502
10301	ENSG00000170860	1764.05863829467	2022.69010711997	813.684209381474	739	1334.85823869903	-1.28570981962075	0.123421735046132	-10.4172074646349	2.06940158138607e-25	6.55028949536694e-24	DOWN	27258	LSM3	protein_coding	LSM3 homolog, U6 small nuclear RNA and mRNA degradation associated [Source:HGNC Symbol;Acc:HGNC:17874]	3	14178817	14201122
15709	ENSG00000225921	3762.94013951563	4468.34439813046	1920.60544887417	1806	2989.47249663006	-1.14297203763813	0.109733473007094	-10.4158923099449	2.09820638704347e-25	6.63105570250118e-24	DOWN	51406	NOL7	protein_coding	nucleolar protein 7 [Source:HGNC Symbol;Acc:HGNC:21040]	6	13615335	13632739
3461	ENSG00000112996	2074.91021503726	1991.28187564295	923.405349787329	915	1476.14936011689	-1.14531784033918	0.110087446727598	-10.403709726988	2.38464621743608e-25	7.52451043539337e-24	DOWN	10884	MRPS30	protein_coding	mitochondrial ribosomal protein S30 [Source:HGNC Symbol;Acc:HGNC:8769]	5	44808947	44820428
5526	ENSG00000132963	2160.56281667841	2578.6158042632	987.490263652696	1014	1685.16722114858	-1.243256416181	0.119579321813886	-10.3969181069283	2.5608192499328e-25	8.06778102131171e-24	DOWN	51371	POMP	protein_coding	proteasome maturation protein [Source:HGNC Symbol;Acc:HGNC:20330]	13	28659104	28678959
9988	ENSG00000168827	2300.10919013871	2012.22069662763	952.534856089768	901	1541.46618571403	-1.21839680107572	0.117202462270723	-10.3956587384775	2.59487663610472e-25	8.16232412071441e-24	DOWN	85476	GFM1	protein_coding	G elongation factor mitochondrial 1 [Source:HGNC Symbol;Acc:HGNC:13780]	3	158644527	158695581
2	ENSG00000000419	906.570233100697	907.697889685826	311.685717436102	323	612.238460055656	-1.51537348107877	0.145904926344998	-10.3860336935822	2.8704282198351e-25	9.01502246051948e-24	DOWN	8813	DPM1	protein_coding	dolichyl-phosphate mannosyltransferase subunit 1, catalytic [Source:HGNC Symbol;Acc:HGNC:3005]	20	50934867	50958555
18513	ENSG00000242485	2611.92315566379	3225.62537268977	1256.45270517855	1191	2071.25030838303	-1.25369512193019	0.120925022721638	-10.3675409250583	3.4837427459247e-25	1.09242153944136e-23	DOWN	55052	MRPL20	protein_coding	mitochondrial ribosomal protein L20 [Source:HGNC Symbol;Acc:HGNC:14478]	1	1401909	1407293
12729	ENSG00000188707	810.331354852215	932.824474867441	288.38211239415	282	578.384485528451	-1.61116634279987	0.155493284025401	-10.3616458607734	3.70530584221153e-25	1.16009443628123e-23	DOWN	113763	ZBED6CL	protein_coding	ZBED6 C-terminal like [Source:HGNC Symbol;Acc:HGNC:21720]	7	150322639	150332721
251	ENSG00000011478	539.900106973982	576.864518127901	149.531465685856	146	353.074022696935	-1.91759442260975	0.185223048545025	-10.3528931073803	4.06027394168664e-25	1.26926051916632e-23	DOWN	54814	QPCTL	protein_coding	glutaminyl-peptide cyclotransferase like [Source:HGNC Symbol;Acc:HGNC:25952]	19	45692666	45703989
8461	ENSG00000160208	4409.66540134543	4018.15974695986	2078.87576645076	2104	3152.67522868901	-1.01082843126416	0.0976779348086686	-10.3485852075412	4.24715418432278e-25	1.32562491979103e-23	DOWN	23076	RRP1B	protein_coding	ribosomal RNA processing 1B [Source:HGNC Symbol;Acc:HGNC:23818]	21	43659560	43696079
3894	ENSG00000116874	2653.30587331064	2511.61157711222	1204.99057737758	1239	1902.22700695011	-1.07967899022253	0.10443794331297	-10.3379955212929	4.74355509411856e-25	1.47827359138659e-23	DOWN	10352	WARS2	protein_coding	tryptophanyl tRNA synthetase 2, mitochondrial [Source:HGNC Symbol;Acc:HGNC:12730]	1	119031216	119140654
23989	ENSG00000278535	977.787003004573	1117.08609953261	346.641124999029	385	706.628556884054	-1.51751381327836	0.146835215287121	-10.3348083789779	4.90391213272307e-25	1.52588858537184e-23	DOWN	79154	DHRS11	protein_coding	dehydrogenase/reductase 11 [Source:HGNC Symbol;Acc:HGNC:28639]	17	36591879	36600804
4050	ENSG00000118640	1645.68481804904	1810.16107412548	674.833562673179	755	1221.41986371192	-1.27316135905177	0.123270542155656	-10.3281882012341	5.2543638059039e-25	1.63241506037658e-23	DOWN	8673	VAMP8	protein_coding	vesicle associated membrane protein 8 [Source:HGNC Symbol;Acc:HGNC:12647]	2	85561562	85582031
14726	ENSG00000214194	1373.32879260583	1294.01913685315	515.592261553177	552	933.73504775304	-1.3213894905008	0.128025759826566	-10.3212782512743	5.64663379526905e-25	1.75158580329246e-23	DOWN	401397	SMIM30	protein_coding	small integral membrane protein 30 [Source:HGNC Symbol;Acc:HGNC:48953]	7	113116718	113118560
6528	ENSG00000140374	2583.05149218925	2598.50768419864	1253.53975454831	1239	1918.52473273405	-1.05573647057773	0.102382644838986	-10.3116741342056	6.24046344006961e-25	1.93281819265935e-23	DOWN	2108	ETFA	protein_coding	electron transfer flavoprotein subunit alpha [Source:HGNC Symbol;Acc:HGNC:3481]	15	76215353	76311472
4817	ENSG00000126267	3902.48651297593	4287.22359661299	1966.24167541466	2063	3054.73794625089	-1.02320364522587	0.0992749564070913	-10.3067649914655	6.56748857122676e-25	2.03098576781664e-23	DOWN	1340	COX6B1	protein_coding	cytochrome c oxidase subunit 6B1 [Source:HGNC Symbol;Acc:HGNC:2280]	19	35648323	35658782
13823	ENSG00000203989	1322.32218713414	1452.10723528748	556.373570376593	563	973.450748199551	-1.30924210208615	0.127095866016733	-10.3012170507087	6.95754140180883e-25	2.14831404723846e-23	DOWN	727940	RHOXF2B	protein_coding	Rhox homeobox family member 2B [Source:HGNC Symbol;Acc:HGNC:33519]	X	120072264	120077690
9591	ENSG00000166797	1151.01698385184	1299.25384209932	479.665870446835	444	843.484174099499	-1.40695431818959	0.136680665768083	-10.2937332817568	7.52028281103885e-25	2.31852388866936e-23	DOWN	84191	CIAO2A	protein_coding	cytosolic iron-sulfur assembly component 2A [Source:HGNC Symbol;Acc:HGNC:26235]	15	64072565	64093857
16346	ENSG00000229140	360.895793431806	309.894550573246	47.5781936273177	58	194.092134408093	-2.66908852565003	0.259456730382304	-10.2872202301987	8.04658393465405e-25	2.47699651716686e-23	DOWN	137196	CCDC26	lncRNA	CCDC26 long non-coding RNA [Source:HGNC Symbol;Acc:HGNC:28416]	8	128634199	129683770
9379	ENSG00000165644	414.789565250956	541.268522453947	85.4465518204889	106	286.876159881348	-2.32014946559906	0.225699137385397	-10.2798331109137	8.68779045517393e-25	2.670303642495e-23	DOWN	118881	COMTD1	protein_coding	catechol-O-methyltransferase domain containing 1 [Source:HGNC Symbol;Acc:HGNC:26309]	10	75233641	75236030
1472	ENSG00000087191	3651.30304074739	4067.36597627386	1895.35987674539	1872	2871.50722344166	-1.03460449015677	0.100653395720957	-10.2788831191053	8.77384112979568e-25	2.69264777321264e-23	DOWN	5705	PSMC5	protein_coding	proteasome 26S subunit, ATPase 5 [Source:HGNC Symbol;Acc:HGNC:9552]	17	63827152	63832026
2948	ENSG00000108175	865.18751545385	722.389323971419	1897.30184383222	1920	1351.21967081437	1.26481729069802	0.12322783241928	10.2640553344678	1.0231746272162e-24	3.13529939339821e-23	UP	57178	ZMIZ1	protein_coding	zinc finger MIZ-type containing 1 [Source:HGNC Symbol;Acc:HGNC:16493]	10	79068966	79316528
4771	ENSG00000125901	1663.00781613376	1995.46963983989	741.83142716879	740	1285.07722078561	-1.3034457226736	0.127000079808008	-10.2633456974522	1.0307240963145e-24	3.15364035720625e-23	DOWN	64949	MRPS26	protein_coding	mitochondrial ribosomal protein S26 [Source:HGNC Symbol;Acc:HGNC:14045]	20	3046052	3048250
2997	ENSG00000108559	1355.04340573862	1356.83559980719	571.909307071227	543	956.697078154259	-1.28224072241759	0.124992833656649	-10.2585139076041	1.08361487906264e-24	3.31044345553635e-23	DOWN	4927	NUP88	protein_coding	nucleoporin 88 [Source:HGNC Symbol;Acc:HGNC:8067]	17	5360963	5419676
3952	ENSG00000117411	1428.18495320747	1677.19956087277	623.371434872203	612	1085.18898723811	-1.32937609252661	0.129672645884414	-10.2517850504229	1.1617787312077e-24	3.5438645321242e-23	DOWN	8704	B4GALT2	protein_coding	beta-1,4-galactosyltransferase 2 [Source:HGNC Symbol;Acc:HGNC:925]	1	43978943	43991170
4498	ENSG00000123505	3866.87812802399	3629.74461769407	1818.65217681563	1915	2807.56873063342	-1.00582831797588	0.0981774105427047	-10.2450076083273	1.24615077148753e-24	3.79548912469834e-23	DOWN	262	AMD1	protein_coding	adenosylmethionine decarboxylase 1 [Source:HGNC Symbol;Acc:HGNC:457]	6	110874770	110898879
4717	ENSG00000125656	1787.1559690743	2034.20645866155	785.525686622449	839	1361.47202858957	-1.2338729274557	0.120454960162316	-10.2434380933174	1.26653939960421e-24	3.85176982114926e-23	DOWN	8192	CLPP	protein_coding	caseinolytic mitochondrial matrix peptidase proteolytic subunit [Source:HGNC Symbol;Acc:HGNC:2084]	19	6361531	6370242
3501	ENSG00000113407	5331.63385496588	5440.95263286879	2836.24293031418	2880	4122.20735453721	-0.914209186187499	0.0892610729024484	-10.2419694998134	1.28591616770804e-24	3.90480838697247e-23	NOT	6897	TARS1	protein_coding	threonyl-tRNA synthetase 1 [Source:HGNC Symbol;Acc:HGNC:11572]	5	33440696	33468091
5560	ENSG00000133316	1665.89498248122	1980.81246515062	709.788970236107	765	1280.37410446698	-1.30582618292953	0.127584008481953	-10.2350302241385	1.38152037951766e-24	4.18881134018263e-23	DOWN	54663	WDR74	protein_coding	WD repeat domain 74 [Source:HGNC Symbol;Acc:HGNC:25529]	11	62832342	62841809
6965	ENSG00000143850	0.962388782484816	3.14082314770182	415.580956581469	410	207.421042127914	7.68385578088248	0.750969470719949	10.2319149851938	1.42669872558903e-24	4.31929825886662e-23	UP	22874	PLEKHA6	protein_coding	pleckstrin homology domain containing A6 [Source:HGNC Symbol;Acc:HGNC:17053]	1	204218853	204377665
9856	ENSG00000168078	1371.40401504086	1331.70901462557	568.996356440983	543	953.777346526854	-1.28145474543589	0.12529917643801	-10.2271601607045	1.49849185761277e-24	4.52984877436977e-23	DOWN	55872	PBK	protein_coding	PDZ binding kinase [Source:HGNC Symbol;Acc:HGNC:18282]	8	27809624	27838082
1712	ENSG00000094804	2820.761521463	2786.95707306075	1396.27433543026	1257	2065.2482324885	-1.0795162028363	0.1055944450531	-10.2232290940442	1.56054094325818e-24	4.71035734115491e-23	DOWN	990	CDC6	protein_coding	cell division cycle 6 [Source:HGNC Symbol;Acc:HGNC:1744]	17	40287879	40304657
6849	ENSG00000143256	1590.8286574474	1766.18955005766	732.121591734644	666	1188.78494980993	-1.26323427325584	0.12365750806127	-10.2155889525926	1.68850611918451e-24	5.0889908641431e-23	DOWN	5202	PFDN2	protein_coding	prefoldin subunit 2 [Source:HGNC Symbol;Acc:HGNC:8867]	1	161100556	161118055
1110	ENSG00000075336	862.300349106395	907.697889685826	318.482602240004	299	596.870210258056	-1.51890979185797	0.148735540255702	-10.2121509710907	1.74942946767334e-24	5.26473826219368e-23	DOWN	29090	TIMM21	protein_coding	translocase of inner mitochondrial membrane 21 [Source:HGNC Symbol;Acc:HGNC:25010]	18	74148523	74160531
2908	ENSG00000107815	1539.82205197571	1462.57664577981	633.08127030635	643	1069.61999201547	-1.23458774987973	0.121021714278498	-10.2013738380756	1.95487425736997e-24	5.8742369078019e-23	DOWN	56652	TWNK	protein_coding	twinkle mtDNA helicase [Source:HGNC Symbol;Acc:HGNC:1160]	10	100987367	100994403
11737	ENSG00000182117	1695.72903473825	1814.34883832242	786.496670165864	748	1261.14363580663	-1.19345000687229	0.117019099109648	-10.1987625605802	2.00814696151526e-24	6.02533737872503e-23	DOWN	55505	NOP10	protein_coding	NOP10 ribonucleoprotein [Source:HGNC Symbol;Acc:HGNC:14378]	15	34341719	34343136
5232	ENSG00000130723	2923.73712118887	2585.94439160783	5486.05702029275	5453	4112.18463327236	0.989156209566422	0.097029479723334	10.1943884723165	2.10062349634681e-24	6.2934430247906e-23	NOT	84726	PRRC2B	protein_coding	proline rich coiled-coil 2B [Source:HGNC Symbol;Acc:HGNC:28121]	9	131373636	131500197
2635	ENSG00000105447	3361.62401721946	3615.0874430048	1692.42431617173	1761	2607.533944099	-1.01443115041912	0.0995842567270923	-10.1866618656314	2.27440084515027e-24	6.80396798824405e-23	DOWN	83743	GRWD1	protein_coding	glutamate rich WD repeat containing 1 [Source:HGNC Symbol;Acc:HGNC:21270]	19	48445841	48457022
7463	ENSG00000148834	3593.5597137983	4407.62181727489	1825.44906161954	1747	2893.40764817318	-1.1630060059714	0.114253663855368	-10.1791572079792	2.45679907634616e-24	7.33873181872113e-23	DOWN	9446	GSTO1	protein_coding	glutathione S-transferase omega 1 [Source:HGNC Symbol;Acc:HGNC:13312]	10	104235356	104267459
12250	ENSG00000185499	366.670126126715	417.729478644342	58.2590126048788	83	231.414654343984	-2.47432311753538	0.243220667588234	-10.1731614425315	2.61287594651008e-24	7.79340498660987e-23	DOWN	4582	MUC1	protein_coding	mucin 1, cell surface associated [Source:HGNC Symbol;Acc:HGNC:7508]	1	155185824	155192916
12388	ENSG00000186298	7172.68359585933	6912.95174809171	3825.67516105371	3817	5432.07762625119	-0.882118176930906	0.08672698483913	-10.1712077108082	2.66582546053816e-24	7.9395921360164e-23	NOT	5501	PPP1CC	protein_coding	protein phosphatase 1 catalytic subunit gamma [Source:HGNC Symbol;Acc:HGNC:9283]	12	110719680	110742939
1072	ENSG00000074266	1302.11202270196	1349.50701246255	557.344553920007	532	935.240897271128	-1.28318844899582	0.126225171672775	-10.1658681227414	2.81602119642773e-24	8.37454799167733e-23	DOWN	8726	EED	protein_coding	embryonic ectoderm development [Source:HGNC Symbol;Acc:HGNC:3188]	11	86244753	86278813
2962	ENSG00000108344	7863.67874168343	8395.42027380697	4451.95954655616	4133	6211.01464051164	-0.921255808764764	0.0906793486751359	-10.1594885960773	3.00649268200569e-24	8.92782208354649e-23	NOT	5709	PSMD3	protein_coding	proteasome 26S subunit, non-ATPase 3 [Source:HGNC Symbol;Acc:HGNC:9560]	17	39980807	39997959
5592	ENSG00000133773	1009.54583282657	1047.98799028317	392.277351539517	385	708.702793662316	-1.4042322168474	0.138252843390718	-10.1569861596183	3.084644168006e-24	9.14642358228013e-23	DOWN	29080	CCDC59	protein_coding	coiled-coil domain containing 59 [Source:HGNC Symbol;Acc:HGNC:25005]	12	82223681	82358805
11494	ENSG00000179820	1248.21825088281	1142.21268471423	481.607837533665	438	827.509693282675	-1.37822866420965	0.135777737707664	-10.1506232721084	3.29253857445765e-24	9.74852500393386e-23	DOWN	91663	MYADM	protein_coding	myeloid associated differentiation marker [Source:HGNC Symbol;Acc:HGNC:7544]	19	53864763	53876435
12535	ENSG00000187522	1214.53464349584	1259.47008222843	465.101117295616	514	863.276460754971	-1.33744140982961	0.131845236372127	-10.1440252725911	3.52277515414178e-24	1.04149142863579e-22	DOWN	51182	HSPA14	protein_coding	heat shock protein family A (Hsp70) member 14 [Source:HGNC Symbol;Acc:HGNC:29526]	10	14838306	14871741
13803	ENSG00000203814	46.1946615592712	49.2062293139952	315.56965160976	299	177.492635620757	2.68852209087731	0.265066568570149	10.1428184828439	3.56657880205811e-24	1.05289792658708e-22	UP	440689	H2BC18	protein_coding	H2B clustered histone 18 [Source:HGNC Symbol;Acc:HGNC:24700]	1	149782689	149812373
7260	ENSG00000146701	8776.98569626152	9349.18356965909	4928.71246637275	4952	7001.72043307334	-0.875329715352166	0.0863354620156316	-10.1387042463928	3.72001049004e-24	1.09658730278767e-22	NOT	4191	MDH2	protein_coding	malate dehydrogenase 2 [Source:HGNC Symbol;Acc:HGNC:6971]	7	76048051	76067508
1821	ENSG00000099910	344.535184129564	324.551725262521	1010.79386869465	894	643.470194521683	1.50904087546493	0.148846597361497	10.138228902875	3.73815344001152e-24	1.10032682935697e-22	UP	84861	KLHL22	protein_coding	kelch like family member 22 [Source:HGNC Symbol;Acc:HGNC:25888]	22	20441519	20495844
21923	ENSG00000266976	744.888917643248	685.746387248231	206.81949474732	235	468.1136999097	-1.69582627139075	0.167283304282413	-10.1374508272971	3.76804042992499e-24	1.10750727680142e-22	DOWN	102724908	AC079466.1	lncRNA	novel transcript	19	28606688	28615229
10540	ENSG00000172366	1579.27999205758	2139.94750463417	650.558974087813	681	1262.69661769489	-1.48144827721601	0.146140857226788	-10.1371259573018	3.78058908081878e-24	1.10957813153638e-22	DOWN	84331	MCRIP2	protein_coding	MAPK regulated corepressor interacting protein 2 [Source:HGNC Symbol;Acc:HGNC:14142]	16	636817	648474
3835	ENSG00000116455	1678.40603665352	1667.77709142967	651.529957631228	755	1188.1782714286	-1.25067661720509	0.123391893885835	-10.1358085836842	3.83190053187848e-24	1.12300305849223e-22	DOWN	79084	WDR77	protein_coding	WD repeat domain 77 [Source:HGNC Symbol;Acc:HGNC:29652]	1	111439890	111449256
6365	ENSG00000138834	1321.35979835165	1471.99911522292	2857.60456826931	3194	2211.24087046097	1.11563928036161	0.11018606292341	10.1250489468626	4.27764656670942e-24	1.25181694810685e-22	UP	23162	MAPK8IP3	protein_coding	mitogen-activated protein kinase 8 interacting protein 3 [Source:HGNC Symbol;Acc:HGNC:6884]	16	1706183	1770351
3269	ENSG00000111371	6524.03355646457	5664.99801740485	3072.19193136394	3013	4568.55587630834	-1.0023468807076	0.099083181631888	-10.1162161347573	4.68166176454128e-24	1.36806298780356e-22	DOWN	81539	SLC38A1	protein_coding	solute carrier family 38 member 1 [Source:HGNC Symbol;Acc:HGNC:13447]	12	46183063	46270017
12703	ENSG00000188554	737.189807383369	656.432037869681	1766.21906547124	1588	1186.96022768107	1.26659492614863	0.125287272347723	10.109525911246	5.01262485371317e-24	1.46265636650389e-22	UP	4077	NBR1	protein_coding	NBR1 autophagy cargo receptor [Source:HGNC Symbol;Acc:HGNC:6746]	17	43170481	43211689
6599	ENSG00000140961	125.110541723026	125.632925908073	484.520788163909	503	309.566063948752	1.97759490455961	0.195784407745373	10.1008804906036	5.47483963182241e-24	1.59521953029531e-22	UP	29948	OSGIN1	protein_coding	oxidative stress induced growth inhibitor 1 [Source:HGNC Symbol;Acc:HGNC:30093]	16	83931311	83966332
11764	ENSG00000182307	2523.38338767519	2623.63426938025	1272.9594254166	1193	1903.24427061801	-1.06139728558156	0.105106007648073	-10.0983503163344	5.61792627640812e-24	1.63454902613589e-22	DOWN	65265	C8orf33	protein_coding	chromosome 8 open reading frame 33 [Source:HGNC Symbol;Acc:HGNC:26104]	8	145052465	145066685
5835	ENSG00000135521	1001.84672256669	927.589769621271	332.076371847809	364	656.378216008943	-1.47137180672195	0.145731613609235	-10.0964490152925	5.72788053966626e-24	1.66413912566701e-22	DOWN	84946	LTV1	protein_coding	LTV1 ribosome biogenesis factor [Source:HGNC Symbol;Acc:HGNC:21173]	6	143843338	143863812
2102	ENSG00000101182	3933.28295401544	4826.39823696846	1992.45823108685	1997	3187.28485551769	-1.13444807266556	0.112374791616905	-10.0952184768715	5.80017731643673e-24	1.68271906807646e-22	DOWN	5688	PSMA7	protein_coding	proteasome 20S subunit alpha 7 [Source:HGNC Symbol;Acc:HGNC:9536]	20	62136733	62143440
2809	ENSG00000106554	2238.51630805968	2584.8974505586	1075.84976610343	1097	1749.06588118043	-1.15019357634593	0.114290949323318	-10.0637328078547	7.99097353826286e-24	2.31497125649417e-22	DOWN	54927	CHCHD3	protein_coding	coiled-coil-helix-coiled-coil-helix domain containing 3 [Source:HGNC Symbol;Acc:HGNC:21906]	7	132784870	133082090
2658	ENSG00000105576	3561.8008839763	3553.31792109999	1706.98906932295	1859	2670.27696859981	-0.996693168620221	0.0990544841385038	-10.0620701555175	8.1271134927119e-24	2.35103284581851e-22	NOT	30000	TNPO2	protein_coding	transportin 2 [Source:HGNC Symbol;Acc:HGNC:19998]	19	12699194	12724011
13150	ENSG00000197457	1478.22916989668	1787.12837104234	666.094710782448	633	1141.11306293037	-1.32919648547633	0.132194672747676	-10.0548415291546	8.74620372088764e-24	2.52650008057675e-22	DOWN	50861	STMN3	protein_coding	stathmin 3 [Source:HGNC Symbol;Acc:HGNC:15926]	20	63639705	63657682
2508	ENSG00000104765	615.928820790282	570.582871832498	1449.67843031807	1385	1005.29753073521	1.25601589614648	0.124924465429698	10.0542026882101	8.80311225961857e-24	2.53930118012431e-22	UP	665	BNIP3L	protein_coding	BCL2 interacting protein 3 like [Source:HGNC Symbol;Acc:HGNC:1085]	8	26383054	26505636
154	ENSG00000007923	1863.1846828906	2201.71702653898	875.827156160011	865	1451.4322163974	-1.22305913750626	0.12165076433849	-10.0538549359471	8.83424433859767e-24	2.54464097998778e-22	DOWN	55735	DNAJC11	protein_coding	DnaJ heat shock protein family (Hsp40) member C11 [Source:HGNC Symbol;Acc:HGNC:25570]	1	6634168	6701924
10176	ENSG00000170027	11228.1899252503	9843.33974489751	5527.80931265958	5468	8016.83474570186	-0.93842804712149	0.0933653666966383	-10.051136522289	9.08139422748923e-24	2.61209916988396e-22	NOT	7532	YWHAG	protein_coding	tyrosine 3-monooxygenase/tryptophan 5-monooxygenase activation protein gamma [Source:HGNC Symbol;Acc:HGNC:12852]	7	76326799	76358991
1135	ENSG00000076003	8161.05687547124	7925.34374270093	4502.45069081372	4196	6196.21282724647	-0.88699654337166	0.0882852341300763	-10.046941055452	9.47633607592857e-24	2.72181430625282e-22	NOT	4175	MCM6	protein_coding	minichromosome maintenance complex component 6 [Source:HGNC Symbol;Acc:HGNC:6949]	2	135839626	135876443
9397	ENSG00000165704	1775.60730368449	1835.2876593071	811.742242294645	828	1312.65930132156	-1.13883086286368	0.113366508271608	-10.045567074671	9.60933759844545e-24	2.756089246052e-22	DOWN	3251	HPRT1	protein_coding	hypoxanthine phosphoribosyltransferase 1 [Source:HGNC Symbol;Acc:HGNC:5157]	X	134460165	134520513
5779	ENSG00000135241	126.072930505511	109.928810169564	465.101117295616	499	300.025714492673	2.02874956113418	0.20210459178575	10.0381171115837	1.03633392201115e-23	2.96812512351006e-22	UP	50640	PNPLA8	protein_coding	patatin like phospholipase domain containing 8 [Source:HGNC Symbol;Acc:HGNC:28900]	7	108470417	108569666
8394	ENSG00000159593	2711.04920025973	2496.95440242295	1168.09320272782	1274	1912.52420135262	-1.0929134747551	0.1088837466262	-10.0374344988981	1.04352879369819e-23	2.98449234997681e-22	DOWN	8883	NAE1	protein_coding	NEDD8 activating enzyme E1 subunit 1 [Source:HGNC Symbol;Acc:HGNC:621]	16	66802875	66873256
7184	ENSG00000145912	1306.92396661438	1491.89099515836	582.590126048788	523	976.101271955383	-1.33941593322633	0.133467448887086	-10.0355250991534	1.0639180167782e-23	3.03849560514148e-22	DOWN	55651	NHP2	protein_coding	NHP2 ribonucleoprotein [Source:HGNC Symbol;Acc:HGNC:14377]	5	178149463	178153894
134	ENSG00000007080	2293.37246866132	2933.5288199535	1075.84976610343	1075	1844.43776367956	-1.2806699497051	0.127637546903653	-10.0336459041462	1.08436981594802e-23	3.09252455430834e-22	DOWN	115098	CCDC124	protein_coding	coiled-coil domain containing 124 [Source:HGNC Symbol;Acc:HGNC:25171]	19	17933015	17943991
1897	ENSG00000100216	1721.71353186534	2254.06407900067	758.338147406839	765	1374.77893956821	-1.38354327163034	0.137912127174228	-10.0320638944425	1.10188877145737e-23	3.13804848854449e-22	DOWN	56993	TOMM22	protein_coding	translocase of outer mitochondrial membrane 22 [Source:HGNC Symbol;Acc:HGNC:18002]	22	38681957	38685421
8276	ENSG00000158373	413.827176468471	399.931480807365	1067.1109142127	1038	729.717392872133	1.37099468040671	0.136824902174863	10.0200669513695	1.24418634875511e-23	3.53829751057114e-22	UP	3017	H2BC5	protein_coding	H2B clustered histone 5 [Source:HGNC Symbol;Acc:HGNC:4747]	6	26158146	26171349
708	ENSG00000062485	7793.42436056204	7421.7650980194	4201.44579235518	4119	5883.90881273415	-0.870820721600951	0.0869093926993926	-10.0198689066094	1.24668193853735e-23	3.54040111644064e-22	NOT	1431	CS	protein_coding	citrate synthase [Source:HGNC Symbol;Acc:HGNC:2422]	12	56271699	56300391
8581	ENSG00000161179	7919.49729106755	9295.78957614816	4351.94824158445	4314	6470.30877720004	-0.990134146191411	0.0988865139033663	-10.0128329648569	1.33863324623895e-23	3.79618314260422e-22	NOT	150223	YDJC	protein_coding	YdjC chitooligosaccharide deacetylase homolog [Source:HGNC Symbol;Acc:HGNC:27158]	22	21628089	21630064
10916	ENSG00000175130	3100.81665716608	3595.19556306935	1610.8616985249	1408	2428.71847969008	-1.14893580081259	0.114815876777106	-10.0067676445396	1.4232687731205e-23	4.0305292517456e-22	DOWN	65108	MARCKSL1	protein_coding	MARCKS like 1 [Source:HGNC Symbol;Acc:HGNC:7142]	1	32333839	32336233
11388	ENSG00000178896	1679.368425436	1817.48966147012	762.222081580498	789	1262.02004212166	-1.17250053078216	0.117203548603334	-10.0039678384687	1.46410446457833e-23	4.14035600551092e-22	DOWN	54512	EXOSC4	protein_coding	exosome component 4 [Source:HGNC Symbol;Acc:HGNC:18189]	8	144078648	144080648
7494	ENSG00000149212	105.86276607333	81.6614018402474	457.333248948299	414	264.714354215469	2.21325609298113	0.221305424188792	10.0009120928416	1.50999804833058e-23	4.26415835413017e-22	UP	143686	SESN3	protein_coding	sestrin 3 [Source:HGNC Symbol;Acc:HGNC:23060]	11	95165513	95232541
2369	ENSG00000103266	1539.82205197571	1995.46963983989	656.384875348301	686	1219.41914179097	-1.39660390096113	0.139936937907119	-9.98023768312052	1.86020641883868e-23	5.24578210112508e-22	DOWN	10273	STUB1	protein_coding	STIP1 homology and U-box containing protein 1 [Source:HGNC Symbol;Acc:HGNC:11427]	16	680224	682870
11687	ENSG00000181610	1893.98112393012	2233.12525801599	893.304859941475	898	1479.6028104719	-1.20376560277558	0.120798567285184	-9.96506523072992	2.16731545359148e-23	6.10329350429679e-22	DOWN	51649	MRPS23	protein_coding	mitochondrial ribosomal protein S23 [Source:HGNC Symbol;Acc:HGNC:14509]	17	57834781	57850056
3198	ENSG00000110721	1070.17632612312	1059.50434182475	424.319808472201	410	741.000119105016	-1.35190976101693	0.135677829044982	-9.9641169860459	2.18809540787377e-23	6.15321725369022e-22	DOWN	1119	CHKA	protein_coding	choline kinase alpha [Source:HGNC Symbol;Acc:HGNC:1937]	11	68052859	68121444
1751	ENSG00000096063	6145.81476494804	5478.64251064121	2878.96620622443	3050	4388.35587045342	-0.971488779213353	0.0975156735668635	-9.96238598041609	2.22653894221155e-23	6.25260511028014e-22	NOT	6732	SRPK1	protein_coding	SRSF protein kinase 1 [Source:HGNC Symbol;Acc:HGNC:11305]	6	35832966	35921342
11436	ENSG00000179218	12948.9410683332	14626.8133988474	7486.28311972693	7183	10561.2593967269	-0.91051987079151	0.0914640982668557	-9.95494284691876	2.39960716602317e-23	6.72924607629002e-22	NOT	811	CALR	protein_coding	calreticulin [Source:HGNC Symbol;Acc:HGNC:1455]	19	12938578	12944489
5951	ENSG00000136167	2600.37449027397	2426.80935212427	1222.46828115904	1206	1863.91303088932	-1.04984569054431	0.105465127896471	-9.95443433752702	2.41190573318761e-23	6.75434101364748e-22	DOWN	3936	LCP1	protein_coding	lymphocyte cytosolic protein 1 [Source:HGNC Symbol;Acc:HGNC:6528]	13	46125920	46211871
2959	ENSG00000108306	290.641412310414	359.100779887242	1003.99698389074	907	640.1847940221	1.55803725911823	0.156521304395805	9.95415458063349	2.41869839392985e-23	6.76396889276109e-22	UP	84961	FBXL20	protein_coding	F-box and leucine rich repeat protein 20 [Source:HGNC Symbol;Acc:HGNC:24679]	17	39252663	39402523
3135	ENSG00000110002	266.581692748294	226.139266634531	779.699785361961	742	503.605186186197	1.62547331197887	0.1633798395359	9.94904461037676	2.54615790746803e-23	7.11055150807174e-22	UP	4013	VWA5A	protein_coding	von Willebrand factor A domain containing 5A [Source:HGNC Symbol;Acc:HGNC:6658]	11	124115404	124147721
4115	ENSG00000119487	1500.36411189383	1611.24227477103	691.340282911228	658	1115.23666739402	-1.20509251207335	0.121205134243148	-9.94258634007884	2.71680109350329e-23	7.57660587113511e-22	DOWN	79109	MAPKAP1	protein_coding	MAPK associated protein 1 [Source:HGNC Symbol;Acc:HGNC:18752]	9	125437393	125707234
21406	ENSG00000262202	33.6836073869686	20.9388209846788	231.094083332686	285	142.679127926083	3.23213666107942	0.325322332556516	9.93518224119434	2.92640349424536e-23	8.14987205172225e-22	UP	NA	AC007952.4	lncRNA	novel transcript	17	19112000	19112636
11868	ENSG00000183032	385.917901776411	402.025362905833	85.4465518204889	86	239.847454125683	-2.20019489993489	0.221458423875472	-9.93502464901531	2.93103453175259e-23	8.15151024327274e-22	DOWN	89874	SLC25A21	protein_coding	solute carrier family 25 member 21 [Source:HGNC Symbol;Acc:HGNC:14411]	14	36677921	37172606
5067	ENSG00000129250	2423.29495429677	2643.5261493157	1236.06205076685	1179	1870.47078859483	-1.0687540657588	0.107595967687582	-9.93303084426047	2.99025534653825e-23	8.30475462152213e-22	DOWN	10749	KIF1C	protein_coding	kinesin family member 1C [Source:HGNC Symbol;Acc:HGNC:6317]	17	4997950	5028401
2123	ENSG00000101266	5198.82420298298	4798.13082863915	2585.7291761132	2647	3807.42105193383	-0.934064130740639	0.094062953914876	-9.93020197500855	3.07631779365049e-23	8.53202141311895e-22	NOT	1457	CSNK2A1	protein_coding	casein kinase 2 alpha 1 [Source:HGNC Symbol;Acc:HGNC:2457]	20	472498	543835
6116	ENSG00000137210	1780.41924759691	1975.57775990445	814.655192924889	859	1357.41305010656	-1.16602133483113	0.117487722310077	-9.92462286189984	3.25330252464341e-23	9.01048609950344e-22	DOWN	81853	TMEM14B	protein_coding	transmembrane protein 14B [Source:HGNC Symbol;Acc:HGNC:21384]	6	10747759	10852753
7540	ENSG00000149577	389.767456906351	438.668299629021	1137.99271288197	1045	752.857117354334	1.39878230614736	0.140973415853536	9.92231264085011	3.32950733348446e-23	9.20889662071977e-22	UP	51092	SIDT2	protein_coding	SID1 transmembrane family member 2 [Source:HGNC Symbol;Acc:HGNC:24272]	11	117178736	117197445
2096	ENSG00000101158	1983.48328070121	2160.88632561885	936.028135851719	976	1514.09943554294	-1.11590397516861	0.112528447006587	-9.9166389020128	3.52424336123898e-23	9.73415327296734e-22	DOWN	51497	NELFCD	protein_coding	negative elongation factor complex member C/D [Source:HGNC Symbol;Acc:HGNC:15934]	20	58981208	58995133
11150	ENSG00000176978	1697.65381230322	2269.76819473918	743.773394255619	757	1367.0488503245	-1.40203832986765	0.141427933644189	-9.91344703794488	3.63870888078416e-23	1.0036564591416e-21	DOWN	29952	DPP7	protein_coding	dipeptidyl peptidase 7 [Source:HGNC Symbol;Acc:HGNC:14892]	9	137110546	137115177
674	ENSG00000059573	2124.95443172647	1999.65740403683	965.157642154159	970	1514.94236947936	-1.09197745218759	0.110168739330219	-9.91186300965571	3.69687379338778e-23	1.01830691661308e-21	DOWN	5832	ALDH18A1	protein_coding	aldehyde dehydrogenase 18 family member A1 [Source:HGNC Symbol;Acc:HGNC:9722]	10	95605941	95656711
6759	ENSG00000142453	2381.91223664992	2534.64428019537	1138.96369642538	1215	1817.63005331767	-1.06251106658885	0.107273823092529	-9.90466300126531	3.97307233786748e-23	1.09289300884614e-21	DOWN	10498	CARM1	protein_coding	coactivator associated arginine methyltransferase 1 [Source:HGNC Symbol;Acc:HGNC:23393]	19	10871553	10923075
358	ENSG00000023734	3626.28093240279	3890.43293895332	1951.67692226344	1901	2842.34769840489	-0.964081975894986	0.0974847458707597	-9.88956751421517	4.62019558364536e-23	1.26916898573626e-21	NOT	11171	STRAP	protein_coding	serine/threonine kinase receptor associated protein [Source:HGNC Symbol;Acc:HGNC:30796]	12	15882387	15903478
12063	ENSG00000184363	1480.15394746165	1680.34038402047	683.572414563911	658	1125.51668651151	-1.23580508051967	0.124977478482186	-9.88822222634154	4.68269518821763e-23	1.28458752489839e-21	DOWN	11187	PKP3	protein_coding	plakophilin 3 [Source:HGNC Symbol;Acc:HGNC:9025]	11	392614	404908
5118	ENSG00000129932	1268.42841531499	1690.80979451281	492.288656511226	549	1000.13171658476	-1.50648367908897	0.15236394254572	-9.88740284557104	4.72117153711717e-23	1.29338290357192e-21	DOWN	83475	DOHH	protein_coding	deoxyhypusine hydroxylase [Source:HGNC Symbol;Acc:HGNC:28662]	19	3490821	3500674
13496	ENSG00000198911	2488.73739150573	2301.1764262162	4648.09822232591	4525	3490.75301001196	0.937198680153991	0.0948629542144024	9.87950130707295	5.1086507876898e-23	1.39763535728887e-21	NOT	6721	SREBF2	protein_coding	sterol regulatory element binding transcription factor 2 [Source:HGNC Symbol;Acc:HGNC:11290]	22	41833079	41907307
10449	ENSG00000171793	2777.45402625118	2811.03671719313	1420.54892401563	1389	2099.50991686498	-0.992058810289295	0.100504974396803	-9.87074337606972	5.57498999720302e-23	1.52315072240657e-21	NOT	1503	CTPS1	protein_coding	CTP synthase 1 [Source:HGNC Symbol;Acc:HGNC:2519]	1	40979688	41012565
7149	ENSG00000145604	1496.51455676389	1481.42158466603	672.89159558635	612	1065.70693425407	-1.21249554568731	0.122856096639488	-9.86923383416035	5.65952313676104e-23	1.54415378899205e-21	DOWN	6502	SKP2	protein_coding	S-phase kinase associated protein 2 [Source:HGNC Symbol;Acc:HGNC:10901]	5	36151989	36184319
2388	ENSG00000103423	3083.49365908135	3022.51880913839	1551.63170237661	1562	2304.91104264909	-0.971685749657578	0.0984600489128119	-9.86883269292323	5.68219933758575e-23	1.54824574653705e-21	NOT	9093	DNAJA3	protein_coding	DnaJ heat shock protein family (Hsp40) member A3 [Source:HGNC Symbol;Acc:HGNC:11808]	16	4425805	4456775
12271	ENSG00000185627	2638.87004157337	2845.58577181785	1343.84122408587	1353	2045.32425936927	-1.0239196704815	0.103765233018104	-9.86765644619004	5.74921152702606e-23	1.56439071551183e-21	DOWN	5719	PSMD13	protein_coding	proteasome 26S subunit, non-ATPase 13 [Source:HGNC Symbol;Acc:HGNC:9558]	11	236966	252984
1216	ENSG00000078668	4948.60311953692	5351.9626436839	2562.42557107125	2768	3907.74783357302	-0.950361433728715	0.0963463657954142	-9.8640091495174	5.96201669444353e-23	1.62010973868012e-21	NOT	7419	VDAC3	protein_coding	voltage dependent anion channel 3 [Source:HGNC Symbol;Acc:HGNC:12674]	8	42391624	42405937
2779	ENSG00000106327	1746.73564020994	2016.40846082457	843.784699227328	788	1348.73220006546	-1.20503137905853	0.122231527208282	-9.85859709504543	6.29223777939006e-23	1.7075422657583e-21	DOWN	7036	TFR2	protein_coding	transferrin receptor 2 [Source:HGNC Symbol;Acc:HGNC:11762]	7	100620416	100642779
1715	ENSG00000094914	1895.90590149509	1959.87364416594	898.159777658548	909	1415.73483082989	-1.09322755020689	0.110913476566624	-9.85657995807397	6.41989331092931e-23	1.739842860595e-21	DOWN	8086	AAAS	protein_coding	aladin WD repeat nucleoporin [Source:HGNC Symbol;Acc:HGNC:13666]	12	53307456	53324864
8856	ENSG00000163170	929.667563880332	1109.75751218798	375.770631301468	358	693.298926842444	-1.47410975996491	0.149727903309462	-9.84525747961738	7.18550027193184e-23	1.94471465748942e-21	DOWN	388962	BOLA3	protein_coding	bolA family member 3 [Source:HGNC Symbol;Acc:HGNC:24415]	2	74135400	74147912
3446	ENSG00000112787	3531.00444293679	4342.71147222238	1819.62316035905	1794	2871.83476887956	-1.12332435792792	0.114132110870745	-9.84231649934244	7.39873043347421e-23	1.99973996957293e-21	DOWN	57666	FBRSL1	protein_coding	fibrosin like 1 [Source:HGNC Symbol;Acc:HGNC:29308]	12	132489551	132585188
1568	ENSG00000089558	453.285116550348	433.433594382851	93.2144201678061	115	273.733282775251	-2.09140816790802	0.212558906100879	-9.83919331479552	7.63203140354718e-23	2.06003546438717e-21	DOWN	23415	KCNH4	protein_coding	potassium voltage-gated channel subfamily H member 4 [Source:HGNC Symbol;Acc:HGNC:6253]	17	42156891	42181142
7397	ENSG00000148180	52.9313830366649	54.4409345601649	338.873256651712	293	184.811393562135	2.55760382971623	0.26017518201677	9.83031436699974	8.33581555009546e-23	2.24699263284191e-21	UP	2934	GSN	protein_coding	gelsolin [Source:HGNC Symbol;Acc:HGNC:4620]	9	121207794	121332843
7110	ENSG00000145191	2629.24615374852	2518.94016445686	1237.03303431026	1296	1920.30483812891	-1.02337067160341	0.104143294488353	-9.82656326200497	8.65210808533618e-23	2.32913825533556e-21	DOWN	8893	EIF2B5	protein_coding	eukaryotic translation initiation factor 2B subunit epsilon [Source:HGNC Symbol;Acc:HGNC:3261]	3	184135038	184146127
11641	ENSG00000181061	1136.58115211457	967.373529492161	381.596532561956	397	720.637803542171	-1.43474504567968	0.14600938751193	-9.82638904339254	8.66708342374806e-23	2.33005870764043e-21	DOWN	25994	HIGD1A	protein_coding	HIG1 hypoxia inducible domain family member 1A [Source:HGNC Symbol;Acc:HGNC:29527]	3	42782908	42804490
18501	ENSG00000242372	1857.4103501957	1670.91791457737	773.873884101473	798	1275.05053721863	-1.16684015513843	0.118832281702741	-9.8192186367108	9.30620523945714e-23	2.49854881815146e-21	DOWN	3692	EIF6	protein_coding	eukaryotic translation initiation factor 6 [Source:HGNC Symbol;Acc:HGNC:6159]	20	35278907	35284985
10689	ENSG00000173465	1241.48152940541	1401.85406492425	558.315537463422	499	925.16278294827	-1.32137034730479	0.134632513444197	-9.81464516632145	9.73799777292415e-23	2.61100065286529e-21	DOWN	10534	ZNRD2	protein_coding	zinc ribbon domain containing 2 [Source:HGNC Symbol;Acc:HGNC:11328]	11	65570460	65573942
13993	ENSG00000204856	713.130087821249	635.493216885002	207.790478290734	218	443.603445749246	-1.66384878941574	0.169730799321466	-9.80286899058579	1.09432409752653e-22	2.93025986433298e-21	DOWN	29902	FAM216A	protein_coding	family with sequence similarity 216 member A [Source:HGNC Symbol;Acc:HGNC:30180]	12	110468415	110490385
6760	ENSG00000142459	22.1349419971508	24.0796441323806	230.123099789271	219	123.834421479701	3.28227167812992	0.334935905937821	9.79970083810378	1.12919581347497e-22	3.01962535637877e-21	UP	115704	EVI5L	protein_coding	ecotropic viral integration site 5 like [Source:HGNC Symbol;Acc:HGNC:30464]	19	7830233	7864976
21844	ENSG00000266472	1897.83067906006	2098.06986266482	899.130761201963	935	1457.50782573171	-1.12323799514549	0.114665518724772	-9.79577825694544	1.17389884731466e-22	3.1350095971398e-21	DOWN	54460	MRPS21	protein_coding	mitochondrial ribosomal protein S21 [Source:HGNC Symbol;Acc:HGNC:14046]	1	150293861	150308979
10041	ENSG00000169174	189.590590149509	196.824917255981	14.5647531512197	8	102.245065139177	-4.09357104267474	0.418101314798343	-9.79085905206765	1.23244282098491e-22	3.2870032539046e-21	DOWN	255738	PCSK9	protein_coding	proprotein convertase subtilisin/kexin type 9 [Source:HGNC Symbol;Acc:HGNC:20001]	1	55039447	55064852
3538	ENSG00000113758	1635.0985414417	1887.63471176879	768.047982840985	612	1225.69530901287	-1.35133490174703	0.138095884256949	-9.7854828115852	1.29973466969382e-22	3.46189565984629e-21	DOWN	1627	DBN1	protein_coding	drebrin 1 [Source:HGNC Symbol;Acc:HGNC:2695]	5	177456608	177474401
10266	ENSG00000170606	9233.15797915933	8703.22094228175	5003.47819921567	5017	6989.21428016419	-0.839996047835938	0.0859954845011154	-9.76790877694331	1.54610349960181e-22	4.1126761032284e-21	NOT	3308	HSPA4	protein_coding	heat shock protein family A (Hsp70) member 4 [Source:HGNC Symbol;Acc:HGNC:5237]	5	133052013	133106449
8891	ENSG00000163399	9318.81058080047	9160.73418079698	5310.3089989347	5139	7232.21344013304	-0.822519340879927	0.084250184997406	-9.76281940396038	1.62571585169201e-22	4.31874950166878e-21	NOT	476	ATP1A1	protein_coding	ATPase Na+/K+ transporting subunit alpha 1 [Source:HGNC Symbol;Acc:HGNC:799]	1	116372668	116410261
10282	ENSG00000170689	2814.98718876809	2910.49611687035	1452.59138094831	1454	2158.01867164669	-0.977994258155335	0.100186264468631	-9.76175989136263	1.64279305630451e-22	4.35837320977207e-21	NOT	3219	HOXB9	protein_coding	homeobox B9 [Source:HGNC Symbol;Acc:HGNC:5120]	17	48621156	48626358
10530	ENSG00000172336	1711.127255258	2107.49233210792	804.945357490742	789	1353.14123621417	-1.25998392258091	0.129085241000126	-9.7608674145767	1.65731566899618e-22	4.39112428830091e-21	DOWN	10248	POP7	protein_coding	POP7 homolog, ribonuclease P/MRP subunit [Source:HGNC Symbol;Acc:HGNC:19949]	7	100706121	100707486
1585	ENSG00000090013	4164.2562618118	5114.3070255078	2234.2331333971	2029	3385.44910517917	-1.12166410021135	0.114954189254915	-9.75748780867844	1.71347039357726e-22	4.53395059654834e-21	DOWN	645	BLVRB	protein_coding	biliverdin reductase B [Source:HGNC Symbol;Acc:HGNC:1063]	19	40447765	40465764
3101	ENSG00000109606	6246.86558710894	5650.34084271558	2981.89046182638	3210	4522.27422291272	-0.942342183249207	0.0965976769306528	-9.75532966414619	1.75031068402839e-22	4.62536229646978e-21	NOT	1665	DHX15	protein_coding	DEAH-box helicase 15 [Source:HGNC Symbol;Acc:HGNC:2738]	4	24517441	24584554
15662	ENSG00000225663	461.946615592712	517.188878321567	1195.28074194343	1209	845.854058964427	1.29678466116451	0.132945260243911	9.75427524670936	1.7685939827434e-22	4.66756027147318e-21	UP	348262	MCRIP1	protein_coding	MAPK regulated corepressor interacting protein 1 [Source:HGNC Symbol;Acc:HGNC:28007]	17	81822361	81833302
7617	ENSG00000150787	409.977621338532	407.260068152003	99.040321428294	91	251.819502729707	-2.10412294799334	0.215759999767671	-9.75214567231668	1.80609857889682e-22	4.76030923481001e-21	DOWN	5805	PTS	protein_coding	6-pyruvoyltetrahydropterin synthase [Source:HGNC Symbol;Acc:HGNC:9689]	11	112226367	112269955
1439	ENSG00000086200	1592.75343501237	1371.49277449646	633.08127030635	595	1048.0818699538	-1.27153519998354	0.130389955206345	-9.7517879960255	1.81247448178946e-22	4.77087767314895e-21	DOWN	51194	IPO11	protein_coding	importin 11 [Source:HGNC Symbol;Acc:HGNC:20628]	5	62403972	62628582
4182	ENSG00000119929	479.269613677438	475.311236352209	133.024745447807	114	300.401398869363	-1.94965693495832	0.200330318265181	-9.73221103945695	2.19763327567276e-22	5.77716815350584e-21	DOWN	51076	CUTC	protein_coding	cutC copper transporter [Source:HGNC Symbol;Acc:HGNC:24271]	10	99702558	99756134
1396	ENSG00000085063	480.232002459923	556.972638192456	1236.06205076685	1351	906.066672854806	1.31945145071642	0.135586913572036	9.73140708019293	2.21507425813474e-22	5.81543519098578e-21	UP	966	CD59	protein_coding	CD59 molecule (CD59 blood group) [Source:HGNC Symbol;Acc:HGNC:1689]	11	33703010	33736479
3358	ENSG00000112077	10667.1172650617	9891.49903316227	5632.67553534836	5799	7997.57295839308	-0.846782874736519	0.0870307031270962	-9.72970278661211	2.25250128467198e-22	5.90600564406256e-21	NOT	6005	RHAG	protein_coding	Rh associated glycoprotein [Source:HGNC Symbol;Acc:HGNC:10006]	6	49605175	49636839
5673	ENSG00000134440	4134.42220955477	3792.02048032533	2072.07888164686	2027	3006.38039288174	-0.951498038248293	0.0978551313116691	-9.72353749358086	2.39319635604422e-22	6.26675560089865e-21	NOT	4677	NARS1	protein_coding	asparaginyl-tRNA synthetase 1 [Source:HGNC Symbol;Acc:HGNC:7643]	18	57600656	57622213
12157	ENSG00000184992	1445.50795129219	1448.96641213977	639.878155110252	646	1045.08812963555	-1.17056061945984	0.120516243125422	-9.71288673711508	2.65703293255619e-22	6.94860635786388e-21	DOWN	140707	BRI3BP	protein_coding	BRI3 binding protein [Source:HGNC Symbol;Acc:HGNC:14251]	12	124993645	125031231
11706	ENSG00000181817	1725.56308699528	1981.85940619985	785.525686622449	844	1334.23704495439	-1.18575410011205	0.122088685020049	-9.71223582199552	2.67405963776935e-22	6.98407570937091e-21	DOWN	84967	LSM10	protein_coding	LSM10, U7 small nuclear RNA associated [Source:HGNC Symbol;Acc:HGNC:17562]	1	36391238	36397908
9587	ENSG00000166783	460.021838027742	305.706786376311	1227.32319887611	1174	791.762955820041	1.64678069476848	0.169693492504995	9.70444222968662	2.88650721519193e-22	7.52919081240814e-21	UP	9665	MARF1	protein_coding	meiosis regulator and mRNA stability factor 1 [Source:HGNC Symbol;Acc:HGNC:29562]	16	15594387	15643154
3458	ENSG00000112983	1497.47694554637	1505.50122879841	2871.19833787711	3046	2230.04412805547	0.97849748348227	0.100835353135054	9.70391289423779	2.90152774282819e-22	7.55452239001001e-21	NOT	10902	BRD8	protein_coding	bromodomain containing 8 [Source:HGNC Symbol;Acc:HGNC:19874]	5	138139770	138178953
6937	ENSG00000143643	206.913588234235	198.918799354449	618.51651715513	661	421.337226185954	1.65617758320693	0.170672459783345	9.70383613917157	2.90371217192767e-22	7.55452239001001e-21	UP	79573	TTC13	protein_coding	tetratricopeptide repeat domain 13 [Source:HGNC Symbol;Acc:HGNC:26204]	1	230906243	230978875
7293	ENSG00000147065	17951.4379596893	16295.6374313263	9627.30183295622	9542	13354.0943059929	-0.837228614904675	0.0863454447355039	-9.69626848838755	3.1272717753501e-22	8.12566762968867e-21	NOT	4478	MSN	protein_coding	moesin [Source:HGNC Symbol;Acc:HGNC:7373]	X	65588377	65741931
4586	ENSG00000124383	1896.86829027757	1927.41847163968	928.260267504402	872	1406.13675735541	-1.08682603026606	0.112142483146393	-9.69147462917602	3.27761676502598e-22	8.50535223078751e-21	DOWN	10199	MPHOSPH10	protein_coding	M-phase phosphoprotein 10 [Source:HGNC Symbol;Acc:HGNC:7213]	2	71130632	71150101
887	ENSG00000068438	1415.67389903516	1486.6562899122	642.791105740496	641	1046.53032367196	-1.17664079473391	0.121448888005188	-9.68836202669597	3.37904168073423e-22	8.75727730188231e-21	DOWN	24140	FTSJ1	protein_coding	FtsJ RNA 2'-O-methyltransferase 1 [Source:HGNC Symbol;Acc:HGNC:13254]	X	48476021	48486364
348	ENSG00000023191	2436.76839725155	2763.9243699776	1198.19369257367	1267	1916.47161495071	-1.07682228610224	0.11114903888306	-9.68809354469693	3.38793438102709e-22	8.7690527502759e-21	DOWN	6050	RNH1	protein_coding	ribonuclease/angiogenin inhibitor 1 [Source:HGNC Symbol;Acc:HGNC:10074]	11	494512	507300
4528	ENSG00000123992	1313.66068809177	1441.63782479514	559.286521006836	605	979.896258473437	-1.24265380015326	0.12834004161009	-9.68251049760891	3.57819566424832e-22	9.2496357920819e-21	DOWN	23549	DNPEP	protein_coding	aspartyl aminopeptidase [Source:HGNC Symbol;Acc:HGNC:2981]	2	219373527	219400022
10332	ENSG00000171067	1404.12523364535	1447.91947109054	571.909307071227	647	1017.73850295178	-1.22657417970182	0.126732870708936	-9.67842180833147	3.72420305622476e-22	9.61473831276054e-21	DOWN	53838	C11orf24	protein_coding	chromosome 11 open reading frame 24 [Source:HGNC Symbol;Acc:HGNC:1174]	11	68261338	68272001
226	ENSG00000011007	2030.64033104296	2069.8024543355	899.130761201963	1010	1502.39338664511	-1.10301167041209	0.113978353242617	-9.67737854629459	3.76239258463686e-22	9.70091070128298e-21	DOWN	6924	ELOA	protein_coding	elongin A [Source:HGNC Symbol;Acc:HGNC:11620]	1	23743155	23762059
6736	ENSG00000142168	4803.28241338172	5106.97843816316	2707.10211904003	2601	3804.59074264623	-0.900597189244753	0.0930650799616697	-9.67706888142875	3.77380254870926e-22	9.71790303826625e-21	NOT	6647	SOD1	protein_coding	superoxide dismutase 1 [Source:HGNC Symbol;Acc:HGNC:11179]	21	31659666	31668931
10711	ENSG00000173614	51.0066054716953	53.393993510931	288.38211239415	318	177.695677844194	2.538613667416	0.262343228469055	9.67668836825128	3.78786990310537e-22	9.74168633371346e-21	UP	64802	NMNAT1	protein_coding	nicotinamide nucleotide adenylyltransferase 1 [Source:HGNC Symbol;Acc:HGNC:17877]	1	9943428	9985501
10891	ENSG00000174943	317.588298219989	338.161958902563	961.2737079805	846	615.755991275763	1.46323178846667	0.151252983130781	9.67406895506642	3.88612639897258e-22	9.98165179394702e-21	UP	253980	KCTD13	protein_coding	potassium channel tetramerization domain containing 13 [Source:HGNC Symbol;Acc:HGNC:22234]	16	29905012	29926236
12325	ENSG00000185885	2241.40347440714	1890.7755349165	878.740106790255	938	1487.22977902847	-1.18601213260661	0.122618572983408	-9.6723693951902	3.95122327434467e-22	1.01359433690346e-20	DOWN	8519	IFITM1	protein_coding	interferon induced transmembrane protein 1 [Source:HGNC Symbol;Acc:HGNC:5412]	11	313506	315272
484	ENSG00000041357	3524.2677214594	3654.87120287569	1852.63660083515	1915	2736.69388129256	-0.93011977095469	0.0962755915324439	-9.66101330721244	4.4147530051148e-22	1.13106308566874e-20	NOT	5685	PSMA4	protein_coding	proteasome 20S subunit alpha 4 [Source:HGNC Symbol;Acc:HGNC:9533]	15	78540405	78552417
5818	ENSG00000135446	2988.21716961535	3235.04784213288	1609.89071498148	1499	2333.03893168243	-1.00102597742761	0.10363063316062	-9.65955670536234	4.47797434346818e-22	1.1458045264892e-20	DOWN	1019	CDK4	protein_coding	cyclin dependent kinase 4 [Source:HGNC Symbol;Acc:HGNC:1773]	12	57747727	57756013
22035	ENSG00000267321	802.632244592337	878.383540307276	315.56965160976	278	568.646359127343	-1.50118185688598	0.155472945358781	-9.65558254152669	4.65505941852596e-22	1.1896066293503e-20	DOWN	NA	SNHG30	lncRNA	small nucleolar RNA host gene 30 [Source:HGNC Symbol;Acc:HGNC:52836]	17	35568076	35574900
9755	ENSG00000167645	1940.17578548939	2088.64739322171	974.867477588305	917	1480.17266407485	-1.09025130062629	0.112980424902302	-9.64991326213428	4.91973242372892e-22	1.25565271974236e-20	DOWN	90522	YIF1B	protein_coding	Yip1 interacting factor homolog B, membrane trafficking protein [Source:HGNC Symbol;Acc:HGNC:30511]	19	38303558	38317273
9033	ENSG00000163931	10064.6618872262	10445.330848207	5934.65141735032	5735	8044.91103819589	-0.813515029258349	0.0843240437868075	-9.64748596871279	5.03755477425288e-22	1.2840988231765e-20	NOT	7086	TKT	protein_coding	transketolase [Source:HGNC Symbol;Acc:HGNC:11834]	3	53224712	53256052
17622	ENSG00000235750	144.358317372722	132.96151325271	489.375705880982	518	321.173884126604	1.8600208357126	0.192801184705864	9.64735169314565	5.04415348701013e-22	1.28415740856799e-20	UP	9674	KIAA0040	protein_coding	KIAA0040 [Source:HGNC Symbol;Acc:HGNC:28950]	1	175156986	175192999
768	ENSG00000065029	353.196683171928	391.555952413494	945.737971285866	1003	673.372651717822	1.3884194022711	0.143951765799834	9.64503210194518	5.15950489960516e-22	1.31186755726026e-20	UP	7629	ZNF76	protein_coding	zinc finger protein 76 [Source:HGNC Symbol;Acc:HGNC:13149]	6	35258909	35295985
13858	ENSG00000204209	2903.52695675669	3021.47186808915	1539.97989985563	1495	2239.99468117537	-0.964998653386039	0.100069392145235	-9.64329484469628	5.2476033804664e-22	1.33258724131416e-20	NOT	1616	DAXX	protein_coding	death domain associated protein [Source:HGNC Symbol;Acc:HGNC:2681]	6	33318558	33323016
11516	ENSG00000179950	5947.56267575616	6681.57777621101	3358.63207667126	3328	4828.94313215961	-0.91726707989488	0.0951322662511444	-9.64201859202367	5.31327066349625e-22	1.3475657407305e-20	NOT	22827	PUF60	protein_coding	poly(U) binding splicing factor 60 [Source:HGNC Symbol;Acc:HGNC:17042]	8	143816344	143829352
8958	ENSG00000163636	2141.31504102872	2239.4069043114	1090.41451925465	1024	1623.78411614869	-1.05069181763405	0.109010719936139	-9.63842655336622	5.50248953675592e-22	1.39380272022123e-20	DOWN	9861	PSMD6	protein_coding	proteasome 26S subunit, non-ATPase 6 [Source:HGNC Symbol;Acc:HGNC:9564]	3	64010550	64024010
13064	ENSG00000197056	329.136963609807	238.702559225338	871.943221986353	892	582.945686205374	1.63295284433461	0.169453362010513	9.63659159641402	5.60170799036876e-22	1.41715480815314e-20	UP	79830	ZMYM1	protein_coding	zinc finger MYM-type containing 1 [Source:HGNC Symbol;Acc:HGNC:26253]	1	35032172	35115859
1461	ENSG00000087074	1203.94836688851	1254.23537698226	2665.3498266732	2408	1882.88339263599	1.04559576362278	0.108507326255172	9.63617665008071	5.62438894983385e-22	1.42110970420426e-20	UP	23645	PPP1R15A	protein_coding	protein phosphatase 1 regulatory subunit 15A [Source:HGNC Symbol;Acc:HGNC:14375]	19	48872421	48876058
546	ENSG00000048740	3423.21689929849	2816.2714224393	1385.5935164527	1471	2274.02045954762	-1.12749393252023	0.117020209561459	-9.63503600570863	5.68720586333895e-22	1.43518312668965e-20	DOWN	10659	CELF2	protein_coding	CUGBP Elav-like family member 2 [Source:HGNC Symbol;Acc:HGNC:2550]	10	10798397	11336675
7805	ENSG00000152804	1961.34833870406	2052.00445649852	3756.73532947127	3822	2898.02203116846	0.917291315589148	0.0952315092967882	9.6322249049988	5.84499651495812e-22	1.47315830913876e-20	NOT	3087	HHEX	protein_coding	hematopoietically expressed homeobox [Source:HGNC Symbol;Acc:HGNC:4901]	10	92689955	92695647
5033	ENSG00000128918	2777.45402625118	2536.73816229384	1335.10237219514	1274	1980.82364018504	-1.02642753957992	0.106576361937864	-9.63091177927746	5.9201808774397e-22	1.49024478192031e-20	DOWN	8854	ALDH1A2	protein_coding	aldehyde dehydrogenase 1 family member A2 [Source:HGNC Symbol;Acc:HGNC:15472]	15	57953424	58497866
2366	ENSG00000103257	7676.01292909889	7999.67655719654	4470.40823388103	4329	6118.77443004412	-0.832984155455816	0.0865039092145638	-9.62943944405665	6.00561943987794e-22	1.50939040152057e-20	NOT	8140	SLC7A5	protein_coding	solute carrier family 7 member 5 [Source:HGNC Symbol;Acc:HGNC:11063]	16	87830023	87869507
5410	ENSG00000132153	5309.49891296873	5926.73327971334	2845.95276574833	3022	4276.0462396076	-0.937141980028549	0.0973214788701956	-9.62934380886752	6.01121109170769e-22	1.50939040152057e-20	NOT	22907	DHX30	protein_coding	DExH-box helicase 30 [Source:HGNC Symbol;Acc:HGNC:16716]	3	47802909	47850195
6285	ENSG00000138382	1843.93690724091	1836.33460035633	854.465518204889	887	1355.43425645053	-1.07959301810571	0.112143893295815	-9.62685516239341	6.15854381934886e-22	1.54446167947178e-20	DOWN	29081	METTL5	protein_coding	methyltransferase like 5 [Source:HGNC Symbol;Acc:HGNC:25006]	2	169810081	169824931
11375	ENSG00000178741	2400.19762351713	2594.3199200017	1256.45270517855	1169	1854.99256217435	-1.0418094126671	0.10822414408894	-9.62640473100834	6.18558956946794e-22	1.54931729800226e-20	DOWN	9377	COX5A	protein_coding	cytochrome c oxidase subunit 5A [Source:HGNC Symbol;Acc:HGNC:2267]	15	74919791	74938083
23530	ENSG00000275215	42.3451064293319	75.3797555448437	417.522923668298	324	214.811946410618	2.66196879330898	0.276537592599135	9.62606482644744	6.20607661421689e-22	1.55252013365329e-20	UP	109910381	RNA5-8SN3	rRNA	RNA, 5.8S ribosomal N3 [Source:HGNC Symbol;Acc:HGNC:53525]	21	8395607	8395759
12072	ENSG00000184428	2713.93636660718	3087.42915419089	1442.88154551417	1340	2146.06176657806	-1.05948031673907	0.110086839573457	-9.62404153706416	6.32942300015587e-22	1.58141457189768e-20	DOWN	116447	TOP1MT	protein_coding	DNA topoisomerase I mitochondrial [Source:HGNC Symbol;Acc:HGNC:29787]	8	143304384	143359979
2475	ENSG00000104419	390.729845688835	407.260068152003	972.925510501476	1073	710.978856085579	1.35850341767581	0.141184445315454	9.62218900701457	6.44448513918116e-22	1.60817022105581e-20	UP	10397	NDRG1	protein_coding	N-myc downstream regulated 1 [Source:HGNC Symbol;Acc:HGNC:7679]	8	133237175	133302022
3426	ENSG00000112651	2012.35494417575	2352.47653762866	993.316164913184	996	1588.5369116794	-1.13331720981297	0.117818485424049	-9.61917992523807	6.63580858156316e-22	1.65207454556619e-20	DOWN	51069	MRPL2	protein_coding	mitochondrial ribosomal protein L2 [Source:HGNC Symbol;Acc:HGNC:14056]	6	43054029	43059438
6670	ENSG00000141522	3794.69896933763	4171.01314014802	2084.70166771125	2046	3024.10344429922	-0.947237364037992	0.0984739762546542	-9.61916437281289	6.63681189261825e-22	1.65207454556619e-20	NOT	396	ARHGDIA	protein_coding	Rho GDP dissociation inhibitor alpha [Source:HGNC Symbol;Acc:HGNC:678]	17	81867721	81871378
11575	ENSG00000180537	672.709758956887	601.991103309516	205.848511203905	196	419.137343367577	-1.66569248011213	0.173175563460655	-9.61851918842216	6.67856628090314e-22	1.66041839607706e-20	DOWN	221687	RNF182	protein_coding	ring finger protein 182 [Source:HGNC Symbol;Acc:HGNC:28522]	6	13924446	13980310
9109	ENSG00000164163	3779.30074881787	3231.90701898517	1741.94447688588	1632	2596.28806117223	-1.05539945242066	0.109740236122608	-9.61725151786178	6.76136466114068e-22	1.67893344412044e-20	DOWN	6059	ABCE1	protein_coding	ATP binding cassette subfamily E member 1 [Source:HGNC Symbol;Acc:HGNC:69]	4	145098288	145129524
6001	ENSG00000136522	1271.31558166244	1386.14994918574	583.561109592203	538	944.756660110095	-1.24410210841163	0.129376973476725	-9.61610149765517	6.83735693839861e-22	1.69571498092166e-20	DOWN	57129	MRPL47	protein_coding	mitochondrial ribosomal protein L47 [Source:HGNC Symbol;Acc:HGNC:16652]	3	179588285	179604649
2321	ENSG00000102996	398.428955948714	421.917242841278	102.924255601953	91	253.567613597986	-2.08000720463992	0.216344840001513	-9.61431391026184	6.95716011008691e-22	1.72330736240396e-20	DOWN	4324	MMP15	protein_coding	matrix metallopeptidase 15 [Source:HGNC Symbol;Acc:HGNC:7161]	16	58025754	58046901
2002	ENSG00000100567	2284.71096961895	2377.60312281028	1137.02172933855	1169	1742.08395544195	-1.01558402481058	0.105698603328485	-9.60830127200832	7.37557150918476e-22	1.82470734159132e-20	DOWN	5684	PSMA3	protein_coding	proteasome 20S subunit alpha 3 [Source:HGNC Symbol;Acc:HGNC:9532]	14	58244843	58272012
9103	ENSG00000164134	2868.88096058724	2603.74238944481	1378.7966316488	1314	2041.35499542021	-1.0232656362947	0.106552912805119	-9.60335676760161	7.73823479904078e-22	1.9120836795718e-20	DOWN	80155	NAA15	protein_coding	N-alpha-acetyltransferase 15, NatA auxiliary subunit [Source:HGNC Symbol;Acc:HGNC:30782]	4	139301505	139420033
20845	ENSG00000259781	1190.47492393372	1106.61668904027	486.462755250738	452	808.888592056183	-1.2915006552149	0.134579483979963	-9.59656417918199	8.26537548628433e-22	2.03983801627847e-20	DOWN	NA	HMGB1P6	processed_pseudogene	high mobility group box 1 pseudogene 6 [Source:HGNC Symbol;Acc:HGNC:4998]	15	71164770	71165415
7143	ENSG00000145494	1837.20018576351	2578.6158042632	864.175353639036	718	1499.49783591644	-1.48014366780838	0.154294685281151	-9.5929659865556	8.55885357722982e-22	2.10968416476387e-20	DOWN	4726	NDUFS6	protein_coding	NADH:ubiquinone oxidoreductase subunit S6 [Source:HGNC Symbol;Acc:HGNC:7713]	5	1801407	1816048
7611	ENSG00000150768	3290.40724731559	3041.3637480246	1641.93317191417	1585	2389.67604181359	-0.972558368874053	0.101402678689653	-9.59105204558362	8.71913650528109e-22	2.14656836820491e-20	NOT	1737	DLAT	protein_coding	dihydrolipoamide S-acetyltransferase [Source:HGNC Symbol;Acc:HGNC:2896]	11	112025408	112064404
11252	ENSG00000177700	2009.4677778283	2568.14639377086	991.374197826354	915	1620.99709235638	-1.26325861479567	0.13182425251244	-9.58289988920256	9.43576731286146e-22	2.32016312596617e-20	DOWN	5441	POLR2L	protein_coding	RNA polymerase II subunit L [Source:HGNC Symbol;Acc:HGNC:9199]	11	837356	842529
3361	ENSG00000112081	9857.74829899197	10185.689467997	5814.2494579669	5674	7882.92180623897	-0.802928127147369	0.0838599770894023	-9.57462850593645	1.02224141214774e-21	2.51053027930997e-20	NOT	6428	SRSF3	protein_coding	serine and arginine rich splicing factor 3 [Source:HGNC Symbol;Acc:HGNC:10785]	6	36594353	36605600
5164	ENSG00000130303	2639.83243035585	3111.50879832327	1389.47745062636	1312	2113.20466982637	-1.089792803603	0.113932321360163	-9.56526462897167	1.11914797809623e-21	2.74518013167326e-20	DOWN	684	BST2	protein_coding	bone marrow stromal cell antigen 2 [Source:HGNC Symbol;Acc:HGNC:1119]	19	17402939	17405630
2437	ENSG00000104093	924.855619967908	719.248500823717	1968.18364250149	1964	1394.07194082328	1.25696016132183	0.131423751456069	9.56417806823901	1.13096534510392e-21	2.77079638558084e-20	UP	23312	DMXL2	protein_coding	Dmx like 2 [Source:HGNC Symbol;Acc:HGNC:2938]	15	51447711	51622833
3402	ENSG00000112339	1855.48557263073	1681.38732506971	762.222081580498	832	1282.77374482023	-1.15003619508363	0.120246546785575	-9.56398521060559	1.13307571644852e-21	2.77259777557664e-20	DOWN	10767	HBS1L	protein_coding	HBS1 like translational GTPase [Source:HGNC Symbol;Acc:HGNC:4834]	6	134960378	135103056
1009	ENSG00000072274	41235.4721631269	37467.9262699843	22091.81757977	22810	30901.3040032203	-0.80967794746938	0.0846632557373101	-9.56351064482588	1.13828532227446e-21	2.78196932763877e-20	NOT	7037	TFRC	protein_coding	transferrin receptor [Source:HGNC Symbol;Acc:HGNC:11763]	3	196027183	196082096
23956	ENSG00000278259	3022.86316578481	2920.96552736269	1444.82351260099	1568	2239.16305143712	-0.980457256046339	0.102536307658178	-9.56204956506584	1.1544737670385e-21	2.81811798605295e-20	NOT	80179	MYO19	protein_coding	myosin XIX [Source:HGNC Symbol;Acc:HGNC:26234]	17	36495633	36543435
9510	ENSG00000166311	135.696818330359	141.337041646582	475.781936273177	527	319.953949062529	1.85616802982525	0.194126050637295	9.5616637938682	1.15878590463883e-21	2.82522372372827e-20	UP	6609	SMPD1	protein_coding	sphingomyelin phosphodiesterase 1 [Source:HGNC Symbol;Acc:HGNC:11120]	11	6390440	6394998
10173	ENSG00000170004	2134.57831955132	2320.02136510241	1103.03730531904	998	1638.90924749319	-1.08384647055975	0.113357429328155	-9.56131836248822	1.16266064619151e-21	2.83124717501925e-20	DOWN	1107	CHD3	protein_coding	chromodomain helicase DNA binding protein 3 [Source:HGNC Symbol;Acc:HGNC:1918]	17	7884796	7912760
1873	ENSG00000100106	141.471151025268	173.792214172834	564.14143872391	540	354.851200980503	1.81038512484243	0.189442702117498	9.55637300675523	1.21955927134024e-21	2.96622118070364e-20	UP	11078	TRIOBP	protein_coding	TRIO and F-actin binding protein [Source:HGNC Symbol;Acc:HGNC:17009]	22	37697048	37776556
1525	ENSG00000088832	4886.04784867541	4741.59601198052	2582.81622548296	2673	3720.86502153472	-0.873349615566393	0.0913967906344905	-9.55558296416609	1.22890081857287e-21	2.98534062709455e-20	NOT	2280	FKBP1A	protein_coding	FKBP prolyl isomerase 1A [Source:HGNC Symbol;Acc:HGNC:3711]	20	1368978	1393172
11822	ENSG00000182704	640.950929134888	652.244273672745	221.384247898539	199	428.394862676543	-1.6207480274868	0.169678703266329	-9.55186476727643	1.27382456791359e-21	3.09074906893403e-20	DOWN	25987	TSKU	protein_coding	tsukushi, small leucine rich proteoglycan [Source:HGNC Symbol;Acc:HGNC:28850]	11	76782251	76798153
8687	ENSG00000162377	1875.69573706291	1818.53660251935	884.566008050743	877	1363.94958690825	-1.06848902461351	0.111864245579055	-9.55165807521947	1.2763689743508e-21	3.09320043627827e-20	DOWN	65260	COA7	protein_coding	cytochrome c oxidase assembly factor 7 (putative) [Source:HGNC Symbol;Acc:HGNC:25716]	1	52684449	52698347
775	ENSG00000065183	2528.19533158761	2338.86630398862	1222.46828115904	1074	1790.88247918382	-1.08361370842834	0.113450758855464	-9.55140114848296	1.27953878729713e-21	3.09715973208547e-20	DOWN	10885	WDR3	protein_coding	WD repeat domain 3 [Source:HGNC Symbol;Acc:HGNC:12755]	1	117929720	117966543
11351	ENSG00000178531	469.64572585259	681.558623051295	140.792613795124	138	357.499240674752	-2.04481052650105	0.214141576732075	-9.54887209530278	1.3111594214617e-21	3.16989297541154e-20	DOWN	404217	CTXN1	protein_coding	cortexin 1 [Source:HGNC Symbol;Acc:HGNC:31108]	19	7924491	7926135
5170	ENSG00000130312	1317.51024322171	1547.37887076776	610.748648807813	584	1014.90944069932	-1.26125177880622	0.132143756329001	-9.54454310853749	1.36708861427415e-21	3.30115062630055e-20	DOWN	64981	MRPL34	protein_coding	mitochondrial ribosomal protein L34 [Source:HGNC Symbol;Acc:HGNC:14488]	19	17292609	17306843
9144	ENSG00000164300	566.846992883557	463.794884810636	1271.01745832977	1300	900.414834005991	1.31756269026286	0.138068452662323	9.54282216434519	1.38997267598667e-21	3.35239462510996e-20	UP	256987	SERINC5	protein_coding	serine incorporator 5 [Source:HGNC Symbol;Acc:HGNC:18825]	5	80111651	80256048
3827	ENSG00000116288	4499.16755811652	5937.20269020568	2326.47657002149	2316	3769.71170458592	-1.16842340100544	0.122464877111006	-9.54088575082914	1.41617527890815e-21	3.41151041202211e-20	DOWN	11315	PARK7	protein_coding	Parkinsonism associated deglycase [Source:HGNC Symbol;Acc:HGNC:16369]	1	7954291	7985505
8165	ENSG00000157184	244.446750751143	266.969967554655	733.092575278058	734	494.627323395964	1.52116524810069	0.15945721838474	9.53964494997275	1.43322147234182e-21	3.44845400320144e-20	UP	1376	CPT2	protein_coding	carnitine palmitoyltransferase 2 [Source:HGNC Symbol;Acc:HGNC:2330]	1	53196792	53214197
1357	ENSG00000083720	677.521702869311	552.78487399552	191.283758052685	158	394.897583729379	-1.81660987451022	0.190562581961683	-9.53287815377887	1.52981896036817e-21	3.67648864098968e-20	DOWN	5019	OXCT1	protein_coding	3-oxoacid CoA-transferase 1 [Source:HGNC Symbol;Acc:HGNC:8527]	5	41730065	41870425
11172	ENSG00000177169	480.232002459923	582.099223374071	1259.3656558088	1490	952.924220410698	1.37277093844122	0.144232777632315	9.51774597269945	1.76975929601343e-21	4.24805436732365e-20	UP	8408	ULK1	protein_coding	unc-51 like autophagy activating kinase 1 [Source:HGNC Symbol;Acc:HGNC:12558]	12	131894622	131923150
7640	ENSG00000151148	735.2650298184	664.807566263552	1574.93530741856	1542	1129.25197587513	1.15406165989291	0.121333588702845	9.51147717817274	1.87974050778892e-21	4.50668345523757e-20	UP	89910	UBE3B	protein_coding	ubiquitin protein ligase E3B [Source:HGNC Symbol;Acc:HGNC:13478]	12	109477402	109536705
10051	ENSG00000169220	968.163115179725	1180.94950353588	389.364400909273	413	737.869254906221	-1.42098103848343	0.149420786165057	-9.50992880544577	1.90793067855415e-21	4.56883684936905e-20	DOWN	10636	RGS14	protein_coding	regulator of G protein signaling 14 [Source:HGNC Symbol;Acc:HGNC:9996]	5	177357924	177372596
4936	ENSG00000127838	1163.52803802414	1286.69054950851	512.679310922933	516	869.724474613897	-1.25181027001582	0.131689487410884	-9.50577221179438	1.98569208247529e-21	4.74940800224784e-20	DOWN	25953	PNKD	protein_coding	PNKD metallo-beta-lactamase domain containing [Source:HGNC Symbol;Acc:HGNC:9153]	2	218270392	218346793
3333	ENSG00000111845	1357.93057208608	1253.18843593303	552.489636202934	573	934.152161055509	-1.21445134098287	0.12779568272262	-9.50307017506081	2.03791479466082e-21	4.86853981098888e-20	DOWN	55003	PAK1IP1	protein_coding	PAK1 interacting protein 1 [Source:HGNC Symbol;Acc:HGNC:20882]	6	10694972	10709782
1400	ENSG00000085231	805.519410939791	733.905675512992	260.223589635125	282	520.412169021977	-1.50600347036491	0.158566275857178	-9.49762780404438	2.14725947586696e-21	5.12369145703025e-20	DOWN	102157402	AK6	protein_coding	adenylate kinase 6 [Source:HGNC Symbol;Acc:HGNC:49151]	5	69350984	69370013
9925	ENSG00000168461	1631.24898631176	1608.10145162333	768.047982840985	734	1185.34960519402	-1.10872532141948	0.116743685967594	-9.49709024715259	2.1583696554131e-21	5.14411434540121e-20	DOWN	11031	RAB31	protein_coding	RAB31, member RAS oncogene family [Source:HGNC Symbol;Acc:HGNC:9771]	18	9708275	9862551
5236	ENSG00000130731	1359.85534965105	1620.66474421414	568.996356440983	645	1048.62911257654	-1.29560618102323	0.136459816353459	-9.49441539381339	2.21450445432114e-21	5.27167099320863e-20	DOWN	84326	METTL26	protein_coding	methyltransferase like 26 [Source:HGNC Symbol;Acc:HGNC:14141]	16	634427	636366
8546	ENSG00000160867	662.123482349553	823.942605747111	215.558346638052	250	487.906108683679	-1.67420797610396	0.176366713330894	-9.492766205621	2.24983174339044e-21	5.34945252853554e-20	DOWN	2264	FGFR4	protein_coding	fibroblast growth factor receptor 4 [Source:HGNC Symbol;Acc:HGNC:3691]	5	177086905	177098144
15130	ENSG00000221867	3883.23873732623	4522.78533269062	2150.72854866344	2033	3147.43815467007	-1.00637424068329	0.10601774423042	-9.49250757963714	2.25542211589281e-21	5.35642828300903e-20	DOWN	4102	MAGEA3	protein_coding	MAGE family member A3 [Source:HGNC Symbol;Acc:HGNC:6801]	X	152698767	152702347
364	ENSG00000024422	1105.78471107505	1119.17998163108	2206.07461063808	2263	1673.50982583605	1.00622927625939	0.106008116336896	9.49200222614622	2.2663853559673e-21	5.37613269792573e-20	UP	30846	EHD2	protein_coding	EH domain containing 2 [Source:HGNC Symbol;Acc:HGNC:3243]	19	47713422	47743134
4727	ENSG00000125733	1262.65408262008	1459.43582263211	537.924883051714	589	962.253697075976	-1.27210873082968	0.134034432143235	-9.49090998848896	2.29026100327824e-21	5.42638456041118e-20	DOWN	9322	TRIP10	protein_coding	thyroid hormone receptor interactor 10 [Source:HGNC Symbol;Acc:HGNC:12304]	19	6737925	6751530
9042	ENSG00000163950	3928.47101010302	4057.94350683075	2172.09018661856	2139	3074.37617588808	-0.889417775487416	0.0937257230683344	-9.48958030271958	2.31966316943479e-21	5.48959724006028e-20	NOT	7884	SLBP	protein_coding	stem-loop binding protein [Source:HGNC Symbol;Acc:HGNC:10904]	4	1692731	1712344
936	ENSG00000070182	3074.83216003899	3303.09901033308	1678.83054656392	1502	2389.690429234	-1.00342135872414	0.105740809136447	-9.48944278863363	2.32272511971299e-21	5.49039936562403e-20	DOWN	6710	SPTB	protein_coding	spectrin beta, erythrocytic [Source:HGNC Symbol;Acc:HGNC:11274]	14	64746283	64879907
10693	ENSG00000173511	859.413182758941	964.232706344459	356.350960433175	303	620.749212384144	-1.46692876114993	0.154589846154224	-9.48916631747257	2.32889325561919e-21	5.4985333387646e-20	DOWN	7423	VEGFB	protein_coding	vascular endothelial growth factor B [Source:HGNC Symbol;Acc:HGNC:12681]	11	64234538	64238793
622	ENSG00000055044	3616.65704457794	3824.47565285158	1946.82200454637	2000	2846.98867549397	-0.914756706851513	0.0964179720921369	-9.48740869572918	2.36848690628908e-21	5.58547385865576e-20	NOT	51602	NOP58	protein_coding	NOP58 ribonucleoprotein [Source:HGNC Symbol;Acc:HGNC:29926]	2	202265736	202303661
1010	ENSG00000072310	2407.89673377701	2902.12058847648	1171.00615335806	1255	1934.00586890289	-1.12989426820042	0.119146147758707	-9.48326311387475	2.46453065949189e-21	5.80517893543633e-20	DOWN	6720	SREBF1	protein_coding	sterol regulatory element binding transcription factor 1 [Source:HGNC Symbol;Acc:HGNC:11289]	17	17810399	17837011
4977	ENSG00000128294	2795.73941311839	2875.94706224563	1493.37268977173	1425	2147.51479128394	-0.958483336731548	0.101118250608907	-9.47883622352856	2.5713473462089e-21	6.04971721605717e-20	NOT	8459	TPST2	protein_coding	tyrosylprotein sulfotransferase 2 [Source:HGNC Symbol;Acc:HGNC:12021]	22	26521996	26596717
3234	ENSG00000111110	1587.94149109995	1478.28076151832	644.733072827325	714	1106.2388313614	-1.17460582194052	0.123937922447049	-9.47737220980407	2.60767050615201e-21	6.12802568945723e-20	DOWN	57460	PPM1H	protein_coding	protein phosphatase, Mg2+/Mn2+ dependent 1H [Source:HGNC Symbol;Acc:HGNC:18583]	12	62643994	62935150
23597	ENSG00000275700	3422.25451051601	3870.54105901788	1871.08528816002	1835	2749.72021442348	-0.976348079194382	0.103064000302512	-9.47322126376449	2.71344098819118e-21	6.36916305528507e-20	NOT	26574	AATF	protein_coding	apoptosis antagonizing transcription factor [Source:HGNC Symbol;Acc:HGNC:19235]	17	36948954	37056871
4490	ENSG00000123416	18247.8537046946	18404.1767044834	9910.8290276333	10926	14372.2148592028	-0.814780680061732	0.0860286579857623	-9.47103789758731	2.77076740994278e-21	6.49616084728795e-20	NOT	10376	TUBA1B	protein_coding	tubulin alpha 1b [Source:HGNC Symbol;Acc:HGNC:18809]	12	49127782	49131397
7123	ENSG00000145293	1014.357776739	1041.70634398777	403.929154060493	430	722.498318696815	-1.30195484004838	0.137577172326681	-9.4634510800734	2.97943891075637e-21	6.97728533769809e-20	DOWN	58478	ENOPH1	protein_coding	enolase-phosphatase 1 [Source:HGNC Symbol;Acc:HGNC:24599]	4	82430590	82461177
253	ENSG00000011523	338.760851434655	302.565963228609	929.231251047817	827	599.38951642777	1.45261647025764	0.153601173528591	9.45706622473983	3.16704187967573e-21	7.40801222968697e-20	UP	23177	CEP68	protein_coding	centrosomal protein 68 [Source:HGNC Symbol;Acc:HGNC:29076]	2	65056366	65087004
7468	ENSG00000148843	4564.60999532548	4785.56753604834	2600.29392926442	2468	3604.61786515956	-0.883368161213349	0.0934627681051054	-9.45155144795135	3.33845233252444e-21	7.79990896647628e-20	NOT	22984	PDCD11	protein_coding	programmed cell death 11 [Source:HGNC Symbol;Acc:HGNC:13408]	10	103396626	103446294
4100	ENSG00000119383	2150.93892885356	2544.06674963847	1048.66222688782	1110	1713.41697634496	-1.12073404329419	0.11860893937033	-9.44898461485224	3.42133365974034e-21	7.98429983580377e-20	DOWN	5524	PTPA	protein_coding	protein phosphatase 2 phosphatase activator [Source:HGNC Symbol;Acc:HGNC:9308]	9	129110950	129148946
3346	ENSG00000111907	769.911025987853	746.468968103799	279.643260503418	268	516.005813648768	-1.46931408942277	0.15558197884582	-9.44398638147444	3.58860676510533e-21	8.36498013928542e-20	DOWN	7164	TPD52L1	protein_coding	TPD52 like 1 [Source:HGNC Symbol;Acc:HGNC:12006]	6	125119049	125264407
24	ENSG00000002834	6112.13115756107	6190.56242412029	10983.7658431065	10399	8421.36485619696	0.797508320380514	0.0844817395080055	9.44000827900735	3.72749948999522e-21	8.67870348923482e-20	NOT	3927	LASP1	protein_coding	LIM and SH3 protein 1 [Source:HGNC Symbol;Acc:HGNC:6513]	17	38869859	38921770
2840	ENSG00000106803	1545.59638467061	1701.27920500515	740.860443625375	740	1181.93400832529	-1.13233934640506	0.119968595711338	-9.43863133256675	3.7768028230036e-21	8.78335355481218e-20	DOWN	10952	SEC61B	protein_coding	SEC61 translocon subunit beta [Source:HGNC Symbol;Acc:HGNC:16993]	9	99222064	99230615
157	ENSG00000007968	1080.76260273045	1125.46162792649	438.88456162342	474	779.777198070089	-1.27312532351568	0.134903225337463	-9.43732309091149	3.82424344871453e-21	8.88343555949668e-20	DOWN	1870	E2F2	protein_coding	E2F transcription factor 2 [Source:HGNC Symbol;Acc:HGNC:3114]	1	23506438	23531233
3031	ENSG00000108826	1253.99258357772	1483.51546676449	556.373570376593	579	968.2204051797	-1.26931976646277	0.134524122131232	-9.43562943473077	3.88653673195481e-21	9.01774915148503e-20	DOWN	51264	MRPL27	protein_coding	mitochondrial ribosomal protein L27 [Source:HGNC Symbol;Acc:HGNC:14483]	17	50367857	50373207
12713	ENSG00000188612	3963.11700627247	4235.92348520052	2238.11706757076	2102	3134.78938976094	-0.917544505318165	0.0972590624354319	-9.43402581047193	3.94644323872734e-21	9.14622241637463e-20	NOT	6613	SUMO2	protein_coding	small ubiquitin like modifier 2 [Source:HGNC Symbol;Acc:HGNC:11125]	17	75165586	75182959
8452	ENSG00000160185	189.590590149509	199.965740403683	12.6227860643904	20	105.544779154395	-3.58067962390892	0.379801736146609	-9.42776002089346	4.18939756579661e-21	9.69814272320976e-20	DOWN	53347	UBASH3A	protein_coding	ubiquitin associated and SH3 domain containing A [Source:HGNC Symbol;Acc:HGNC:12462]	21	42403447	42447684
6076	ENSG00000136937	3267.30991653595	2946.09211254431	1573.96432387514	1587	2343.59158823885	-0.975232026934318	0.103487333715149	-9.42368492765179	4.35528806520258e-21	1.00706047315e-19	NOT	4686	NCBP1	protein_coding	nuclear cap binding protein subunit 1 [Source:HGNC Symbol;Acc:HGNC:7658]	9	97633668	97673748
5259	ENSG00000130816	9723.97625822658	9869.51327112835	5553.05488478836	5769	7728.88610353583	-0.791245288038631	0.0839715155357125	-9.42278203496423	4.39291357936075e-21	1.01459698167985e-19	NOT	1786	DNMT1	protein_coding	DNA methyltransferase 1 [Source:HGNC Symbol;Acc:HGNC:2976]	19	10133345	10231286
8690	ENSG00000162385	1090.3864905553	1183.04338563435	488.404722337567	445	801.708649631804	-1.28381361780762	0.13624758247605	-9.42265245721549	4.39833968297593e-21	1.01468790649707e-19	DOWN	4116	MAGOH	protein_coding	mago homolog, exon junction complex subunit [Source:HGNC Symbol;Acc:HGNC:6815]	1	53226900	53238518
10037	ENSG00000169136	662.123482349553	733.905675512992	245.658836483906	227	467.171998586613	-1.56183817010368	0.165770695110111	-9.42167835555161	4.43934324718766e-21	1.02297689020623e-19	DOWN	22809	ATF5	protein_coding	activating transcription factor 5 [Source:HGNC Symbol;Acc:HGNC:790]	19	49928702	49933935
18921	ENSG00000247626	1169.30237071905	1000.87564306765	424.319808472201	431	756.374455564725	-1.34379383199915	0.142636778029868	-9.42108936110263	4.46431939909719e-21	1.02755790004562e-19	DOWN	92935	MARS2	protein_coding	methionyl-tRNA synthetase 2, mitochondrial [Source:HGNC Symbol;Acc:HGNC:25133]	2	197705369	197708395
350	ENSG00000023287	946.990561965059	752.750614399203	1988.5742969132	1944	1408.07886831936	1.20918292350437	0.128377777384478	9.41894265611865	4.55653190374332e-21	1.04758669070897e-19	UP	9821	RB1CC1	protein_coding	RB1 inducible coiled-coil 1 [Source:HGNC Symbol;Acc:HGNC:15574]	8	52622458	52745843
11937	ENSG00000183508	642.875706699857	698.309679839038	1471.04006827319	1498	1077.55636370302	1.14696752381556	0.121776391301997	9.41863617038182	4.56984988208793e-21	1.04945197235238e-19	UP	54855	TENT5C	protein_coding	terminal nucleotidyltransferase 5C [Source:HGNC Symbol;Acc:HGNC:24712]	1	117606048	117628389
8058	ENSG00000155959	2279.89902570653	2216.37420122825	1128.28287744782	1127	1687.88902609565	-0.995493649897323	0.105736660761527	-9.41483911755551	4.73807440533734e-21	1.08684635079427e-19	NOT	7411	VBP1	protein_coding	VHL binding protein 1 [Source:HGNC Symbol;Acc:HGNC:12662]	X	155197007	155239841
4595	ENSG00000124486	2093.19560190448	1838.4284824548	3835.38499648785	3820	2896.75227021178	0.960961015712996	0.102169615098752	9.40554601076043	5.17607553925486e-21	1.18596830793177e-19	NOT	8239	USP9X	protein_coding	ubiquitin specific peptidase 9 X-linked [Source:HGNC Symbol;Acc:HGNC:12632]	X	41085445	41236579
4634	ENSG00000124762	23.0973307796356	26.1735262308485	205.848511203905	229	121.029842053597	3.14371804671431	0.334275275501645	9.40457843313883	5.2239193462484e-21	1.19557191575944e-19	UP	1026	CDKN1A	protein_coding	cyclin dependent kinase inhibitor 1A [Source:HGNC Symbol;Acc:HGNC:1784]	6	36676460	36687337
3623	ENSG00000114796	112.599487550723	101.553281775692	435.971610993176	411	265.281095079898	1.98257606497021	0.210866328932561	9.40205140861666	5.35094583569512e-21	1.22325533883357e-19	UP	54800	KLHL24	protein_coding	kelch like family member 24 [Source:HGNC Symbol;Acc:HGNC:25947]	3	183635610	183684519
1395	ENSG00000084774	6371.01374004948	6385.2934592778	3364.45797793175	3675	4948.94129431476	-0.857736183260931	0.0913429914978638	-9.39027909197599	5.98414791406547e-21	1.36645950613026e-19	NOT	790	CAD	protein_coding	carbamoyl-phosphate synthetase 2, aspartate transcarbamylase, and dihydroorotase [Source:HGNC Symbol;Acc:HGNC:1424]	2	27217369	27243943
3287	ENSG00000111640	29750.3244329531	31758.9567285116	18359.3568388841	17718	24396.6595000872	-0.769683923579893	0.0819799931272341	-9.38868002081108	6.07568687237269e-21	1.38579269691912e-19	NOT	2597	GAPDH	protein_coding	glyceraldehyde-3-phosphate dehydrogenase [Source:HGNC Symbol;Acc:HGNC:4141]	12	6534512	6538374
14798	ENSG00000214756	100.088433378421	105.741045972628	408.784071777566	411	256.403387782154	1.99442851637888	0.212489614522478	9.3860046800918	6.2319435655323e-21	1.41982687132009e-19	UP	751071	CSKMT	protein_coding	citrate synthase lysine methyltransferase [Source:HGNC Symbol;Acc:HGNC:33113]	11	62665309	62668496
2880	ENSG00000107404	2584.97626975422	3169.09055603114	1250.62680391806	1367	2092.92340742585	-1.13610583143968	0.121049629098499	-9.38545487417576	6.26454463291131e-21	1.42468229205143e-19	DOWN	1855	DVL1	protein_coding	dishevelled segment polarity protein 1 [Source:HGNC Symbol;Acc:HGNC:3084]	1	1335276	1349418
14373	ENSG00000211460	4273.00619423258	4490.33016016437	2433.2847597971	2249	3361.40527854851	-0.904111105762538	0.0963315813970169	-9.38540707679626	6.26738676312857e-21	1.42468229205143e-19	NOT	7247	TSN	protein_coding	translin [Source:HGNC Symbol;Acc:HGNC:12379]	2	121737103	121767853
18791	ENSG00000244879	466.758559505136	561.160402389392	1270.04647478636	1236	883.491359170221	1.28684767458686	0.137136701403798	9.3836854861905	6.37061067520652e-21	1.4465160252724e-19	UP	NA	GABPB1-AS1	lncRNA	GABPB1 antisense RNA 1 [Source:HGNC Symbol;Acc:HGNC:44157]	15	50354959	50372202
5471	ENSG00000132591	2764.94297207888	2931.43493785503	1403.07122023416	1502	2150.36228254202	-0.97143811641861	0.103536369234856	-9.38257854314996	6.43786753652891e-21	1.46014311742444e-19	NOT	26284	ERAL1	protein_coding	Era like 12S mitochondrial rRNA chaperone 1 [Source:HGNC Symbol;Acc:HGNC:3424]	17	28855010	28861061
4283	ENSG00000120948	3843.78079724436	3621.3690893002	1951.67692226344	2026	2860.706702202	-0.908398238776746	0.0969087854103003	-9.37374495955857	7.0003613550754e-21	1.58593579777961e-19	NOT	23435	TARDBP	protein_coding	TAR DNA binding protein [Source:HGNC Symbol;Acc:HGNC:11571]	1	11012344	11025739
2103	ENSG00000101187	672.709758956887	667.948389411254	200.022609943417	241	445.420189577889	-1.60460930806086	0.171184390922569	-9.3735725518728	7.01180990562899e-21	1.58674661197752e-19	DOWN	28231	SLCO4A1	protein_coding	solute carrier organic anion transporter family member 4A1 [Source:HGNC Symbol;Acc:HGNC:10953]	20	62642503	62685785
11678	ENSG00000181472	756.437583033065	679.464740952827	258.281622548296	237	482.795986633547	-1.53577207006472	0.16409991781093	-9.3587619698517	8.06764306271483e-21	1.82363102100358e-19	DOWN	57621	ZBTB2	protein_coding	zinc finger and BTB domain containing 2 [Source:HGNC Symbol;Acc:HGNC:20868]	6	151364115	151391559
3702	ENSG00000115364	1515.76233241359	1363.11724610259	596.183895656593	657	1033.01586854319	-1.20040406234647	0.128303248947605	-9.3559911552721	8.28195156413248e-21	1.8699774847436e-19	DOWN	9801	MRPL19	protein_coding	mitochondrial ribosomal protein L19 [Source:HGNC Symbol;Acc:HGNC:14052]	2	75646783	75690851
6084	ENSG00000136997	7916.6101247201	8441.48567997326	4708.29920201762	4548	6403.59875167774	-0.821411059222606	0.0877975137121346	-9.35574396691688	8.30134165681105e-21	1.87225896897406e-19	NOT	4609	MYC	protein_coding	MYC proto-oncogene, bHLH transcription factor [Source:HGNC Symbol;Acc:HGNC:7553]	8	127735434	127742951
10921	ENSG00000175166	10402.4603498784	10786.6336302573	6190.99107281179	6162	8385.52126323686	-0.778427399997499	0.0832247249557279	-9.35331898557298	8.49396006217444e-21	1.91356108082261e-19	NOT	5708	PSMD2	protein_coding	proteasome 26S subunit, non-ATPase 2 [Source:HGNC Symbol;Acc:HGNC:9559]	3	184299198	184309050
832	ENSG00000066651	561.072660188648	543.362404552415	171.864087184392	172	362.074787981364	-1.68353064776435	0.180157877930043	-9.34475176499404	9.21052721415979e-21	2.07267701137393e-19	DOWN	60487	TRMT11	protein_coding	tRNA methyltransferase 11 homolog [Source:HGNC Symbol;Acc:HGNC:21080]	6	125986479	126203817
2758	ENSG00000106105	5314.31085688115	5357.19734893007	2980.91947828297	3025	4169.35692102355	-0.829307899183011	0.0888266348726937	-9.33625258202762	9.98040730753129e-21	2.24342199043203e-19	NOT	2617	GARS1	protein_coding	glycyl-tRNA synthetase 1 [Source:HGNC Symbol;Acc:HGNC:4162]	7	30580533	30634033
13149	ENSG00000197451	8993.52317232061	10054.8218368428	5321.96080145568	5237	7401.82645265476	-0.851099677597652	0.0912225353689292	-9.32992789726321	1.05942953656289e-20	2.37876144161666e-19	NOT	3182	HNRNPAB	protein_coding	heterogeneous nuclear ribonucleoprotein A/B [Source:HGNC Symbol;Acc:HGNC:5034]	5	178204533	178211163
7595	ENSG00000150593	323.362630914898	281.62714224393	916.608464983426	786	576.899559535564	1.49189303749831	0.159916885877815	9.3291776494334	1.06695493202609e-20	2.39299358113927e-19	UP	27250	PDCD4	protein_coding	programmed cell death 4 [Source:HGNC Symbol;Acc:HGNC:8763]	10	110871795	110900006
997	ENSG00000071994	3713.85831160891	3924.98199357804	2084.70166771125	2022	2936.38549322455	-0.8952368409471	0.0959700020920788	-9.32829864990689	1.07583904501464e-20	2.4102380738478e-19	NOT	5134	PDCD2	protein_coding	programmed cell death 2 [Source:HGNC Symbol;Acc:HGNC:8762]	6	170575295	170584692
1929	ENSG00000100304	6234.35453293664	6753.81670860815	3669.34681056395	3512	5042.37951302718	-0.854746306071077	0.0916748065600777	-9.32367722544287	1.12376534866518e-20	2.51481473086969e-19	NOT	23170	TTLL12	protein_coding	tubulin tyrosine ligase like 12 [Source:HGNC Symbol;Acc:HGNC:28974]	22	43166622	43187134
9282	ENSG00000165060	606.304932965434	571.629812881731	196.138675769759	180	388.518355404231	-1.64686847304562	0.176636037681995	-9.32351344978959	1.12550196370308e-20	2.5159086578875e-19	DOWN	2395	FXN	protein_coding	frataxin [Source:HGNC Symbol;Acc:HGNC:3951]	9	69035751	69079076
11107	ENSG00000176619	7790.53719421459	8620.51259939226	4632.56248563128	4202	6311.40306980953	-0.893299073293968	0.0958796886439273	-9.31687499123461	1.19817262956899e-20	2.6753881207087e-19	NOT	84823	LMNB2	protein_coding	lamin B2 [Source:HGNC Symbol;Acc:HGNC:6638]	19	2427638	2456959
4611	ENSG00000124571	6147.73954251301	5758.17577078667	3257.64978815614	3369	4633.14127536395	-0.845439245470969	0.0908174266081157	-9.30921825300231	1.28776653540144e-20	2.87226069173664e-19	NOT	57510	XPO5	protein_coding	exportin 5 [Source:HGNC Symbol;Acc:HGNC:17675]	6	43522334	43576038
9344	ENSG00000165424	112.599487550723	130.867631154243	429.174726189274	497	292.41046122356	1.92895700039839	0.207301078142675	9.30509873697228	1.33867896617573e-20	2.98251756850841e-19	UP	219654	ZCCHC24	protein_coding	zinc finger CCHC-type containing 24 [Source:HGNC Symbol;Acc:HGNC:26911]	10	79382325	79445624
12572	ENSG00000187735	3665.73887248466	3481.07898870285	1953.61888935027	1834	2733.60918763445	-0.916033900193453	0.0984487931382541	-9.30467373944384	1.34404337013975e-20	2.99116406977129e-19	NOT	6917	TCEA1	protein_coding	transcription elongation factor A1 [Source:HGNC Symbol;Acc:HGNC:11612]	8	53966552	54022456
735	ENSG00000064102	2277.97424814156	2135.75974043724	1125.36992681758	1032	1642.77597884909	-1.03274589024626	0.111066886603638	-9.29841397222014	1.42556220350537e-20	3.16908607599546e-19	DOWN	55726	INTS13	protein_coding	integrator complex subunit 13 [Source:HGNC Symbol;Acc:HGNC:20174]	12	26905181	26938326
15525	ENSG00000224877	1016.28255430397	1549.47275286623	418.493907211713	399	845.812303595478	-1.6493360494748	0.177428178280775	-9.29579543371499	1.46109561158864e-20	3.24450119124028e-19	DOWN	284184	NDUFAF8	protein_coding	NADH:ubiquinone oxidoreductase complex assembly factor 8 [Source:HGNC Symbol;Acc:HGNC:33551]	17	81239305	81241310
10948	ENSG00000175334	3401.08195730134	4322.81959228694	1822.53611098929	1737	2820.85941514439	-1.11732318085251	0.120209257462853	-9.29481809001098	1.47458135540944e-20	3.27084531013428e-19	DOWN	8815	BANF1	protein_coding	BAF nuclear assembly factor 1 [Source:HGNC Symbol;Acc:HGNC:17397]	11	66002228	66004149
13000	ENSG00000196747	130.884874417935	102.600222824926	501.027508401958	426	290.128151411205	1.98697256997739	0.213851158337406	9.29138090915746	1.52299370743931e-20	3.37451891462624e-19	UP	8329	H2AC13	protein_coding	H2A clustered histone 13 [Source:HGNC Symbol;Acc:HGNC:4725]	6	27808199	27808701
6913	ENSG00000143537	1711.127255258	1975.57775990445	787.467653709278	871	1336.29316721793	-1.15231022151557	0.124090584537174	-9.2860407243095	1.60134463342469e-20	3.54422742521866e-19	DOWN	8751	ADAM15	protein_coding	ADAM metallopeptidase domain 15 [Source:HGNC Symbol;Acc:HGNC:193]	1	155050566	155062775
8358	ENSG00000159217	6491.31233786008	7140.13795577547	3785.86483577371	3767	5296.07878235232	-0.851732879646316	0.0917292723003802	-9.28528983482175	1.61267658009477e-20	3.56539450487399e-19	NOT	10642	IGF2BP1	protein_coding	insulin like growth factor 2 mRNA binding protein 1 [Source:HGNC Symbol;Acc:HGNC:28866]	17	48997385	49056145
12731	ENSG00000188725	1399.31328973292	1296.11301895162	597.154879200008	606	974.645296971137	-1.16396629024677	0.125477712895057	-9.2762791366802	1.75500407652364e-20	3.8758102075516e-19	DOWN	643155	SMIM15	protein_coding	small integral membrane protein 15 [Source:HGNC Symbol;Acc:HGNC:33861]	5	61157704	61162468
5654	ENSG00000134308	8895.35951650715	8287.58534573587	4948.13213724104	4851	6745.51924987102	-0.810309075080042	0.0874693830794404	-9.26391665920535	1.97067627621509e-20	4.34734636294582e-19	NOT	10971	YWHAQ	protein_coding	tyrosine 3-monooxygenase/tryptophan 5-monooxygenase activation protein theta [Source:HGNC Symbol;Acc:HGNC:12854]	2	9583967	9630997
23632	ENSG00000275895	478.307224894954	690.981092494401	154.386383402929	147	367.668675198071	-1.95480084148668	0.211021813607058	-9.26350128487995	1.97836061229248e-20	4.35952841810419e-19	DOWN	102724594	U2AF1L5	protein_coding	U2 small nuclear RNA auxiliary factor 1 like 5 [Source:HGNC Symbol;Acc:HGNC:51830]	21	6484623	6499261
4286	ENSG00000120992	3275.00902679583	3039.26986592613	1634.16530356685	1676	2406.1110490722	-0.931899151713982	0.100632734858358	-9.26039775253692	2.03672062946715e-20	4.48323122837841e-19	NOT	10434	LYPLA1	protein_coding	lysophospholipase 1 [Source:HGNC Symbol;Acc:HGNC:6737]	8	54046367	54102017
10509	ENSG00000172172	1520.57427632601	1665.6832093312	740.860443625375	735	1165.52948232065	-1.11002543317704	0.120013543296289	-9.24916807461154	2.26246696395946e-20	4.97471334725349e-19	DOWN	28998	MRPL13	protein_coding	mitochondrial ribosomal protein L13 [Source:HGNC Symbol;Acc:HGNC:14278]	8	120380761	120445402
3382	ENSG00000112237	1971.93461531139	1781.89366579617	857.378468835133	916	1381.80168748567	-1.08223652101055	0.117120304590387	-9.24038342280219	2.45615500889822e-20	5.39471170418462e-19	DOWN	892	CCNC	protein_coding	cyclin C [Source:HGNC Symbol;Acc:HGNC:1581]	6	99542387	99568825
441	ENSG00000035681	1882.4324585403	1941.02870527973	934.08616876489	950	1426.88683314623	-1.02095762333745	0.110515617014675	-9.23812987626787	2.5084291520263e-20	5.50353177282985e-19	DOWN	8439	NSMAF	protein_coding	neutral sphingomyelinase activation associated factor [Source:HGNC Symbol;Acc:HGNC:8017]	8	58583508	58659853
8336	ENSG00000159063	1363.70490478098	1283.54972636081	539.866850138544	611	949.530370320085	-1.20221869833331	0.130199213677489	-9.23368632095795	2.61474724326845e-20	5.73055963761106e-19	DOWN	79053	ALG8	protein_coding	ALG8 alpha-1,3-glucosyltransferase [Source:HGNC Symbol;Acc:HGNC:23161]	11	78100936	78139653
1591	ENSG00000090238	25.98449712709	21.9857620339127	217.500313724881	202	116.867643221471	3.12569154173581	0.338612777259932	9.2308729960784	2.68435050671532e-20	5.87671653277969e-19	UP	83719	YPEL3	protein_coding	yippee like 3 [Source:HGNC Symbol;Acc:HGNC:18327]	16	30092314	30096915
9569	ENSG00000166592	6.73672147739371	18.8449388862109	193.225725139515	182	100.20184637578	3.89338749868582	0.422056607600996	9.22479930077662	2.84092424386023e-20	6.20601901722143e-19	UP	6236	RRAD	protein_coding	RRAD, Ras related glycolysis inhibitor and calcium channel regulator [Source:HGNC Symbol;Acc:HGNC:10446]	16	66921679	66925536
13093	ENSG00000197170	2605.1864341864	2675.98132184195	1398.21630251709	1353	2008.09601463636	-0.940674771767848	0.101972175572029	-9.22481810838085	2.84042573370589e-20	6.20601901722143e-19	NOT	5718	PSMD12	protein_coding	proteasome 26S subunit, non-ATPase 12 [Source:HGNC Symbol;Acc:HGNC:9557]	17	67337916	67366605
1619	ENSG00000090861	6224.73064511179	6478.47121265962	3663.52090930346	3568	4983.68069176872	-0.812748714903842	0.0881206667037082	-9.22313397419678	2.88540965103542e-20	6.296376059938e-19	NOT	16	AARS1	protein_coding	alanyl-tRNA synthetase 1 [Source:HGNC Symbol;Acc:HGNC:20]	16	70251983	70289707
7000	ENSG00000144118	960.464004919847	922.355064375101	1909.92462989661	1909	1425.43592479789	1.02005982891973	0.110684292446872	9.21594027815059	3.0856191484222e-20	6.72598258266345e-19	UP	5899	RALB	protein_coding	RAS like proto-oncogene B [Source:HGNC Symbol;Acc:HGNC:9840]	2	120240064	120294710
6463	ENSG00000139722	1251.10541723026	1335.89677882251	589.387010852691	557	933.347301726365	-1.17385153477031	0.127443041693348	-9.21079345857754	3.23723007316935e-20	7.04884124895396e-19	DOWN	79720	VPS37B	protein_coding	VPS37B subunit of ESCRT-I [Source:HGNC Symbol;Acc:HGNC:25754]	12	122865330	122896127
4687	ENSG00000125450	1897.83067906006	2002.79822718453	980.693378848793	926	1451.83057127334	-1.0323881908233	0.112109666252472	-9.20873485162604	3.29991223635677e-20	7.17757609726661e-19	DOWN	79902	NUP85	protein_coding	nucleoporin 85 [Source:HGNC Symbol;Acc:HGNC:8734]	17	75205659	75235758
8047	ENSG00000155850	71.2167699038764	63.8634040032704	339.844240195126	310	196.231103525568	2.26500308734407	0.246000638498532	9.20730572558079	3.34413156177388e-20	7.26591860776367e-19	UP	1836	SLC26A2	protein_coding	solute carrier family 26 member 2 [Source:HGNC Symbol;Acc:HGNC:10994]	5	149960758	149993455
3010	ENSG00000108639	4031.44660982889	4333.28900277928	2282.78231056783	2276	3230.879480794	-0.87554481068014	0.0952415543138677	-9.19288662378178	3.82438022001331e-20	8.30042824285559e-19	NOT	9144	SYNGR2	protein_coding	synaptogyrin 2 [Source:HGNC Symbol;Acc:HGNC:11499]	17	78168558	78173527
3020	ENSG00000108773	2269.3127490992	2602.69544839558	1021.47468767221	1210	1775.87072129175	-1.12648629125801	0.122583688370589	-9.18952844568092	3.94567215848282e-20	8.55447179908485e-19	DOWN	2648	KAT2A	protein_coding	lysine acetyltransferase 2A [Source:HGNC Symbol;Acc:HGNC:4201]	17	42113111	42121367
11414	ENSG00000179041	1538.85966319322	1637.41580100188	766.106015754156	714	1164.09536998731	-1.10131619955524	0.119846547455957	-9.18938611861112	3.95089593413801e-20	8.55659664017452e-19	DOWN	23212	RRS1	protein_coding	ribosome biogenesis regulator 1 homolog [Source:HGNC Symbol;Acc:HGNC:17083]	8	66429014	66430733
9179	ENSG00000164466	3336.60190887486	3352.30523964708	1827.39102870636	1803	2579.82454430707	-0.881618563345472	0.0960453607638006	-9.17918946146281	4.34348381034321e-20	9.39674507166846e-19	NOT	94081	SFXN1	protein_coding	sideroflexin 1 [Source:HGNC Symbol;Acc:HGNC:16085]	5	175477062	175529742
2077	ENSG00000101003	1711.127255258	1777.70590159923	859.320435921962	829	1294.2883981948	-1.04697578705923	0.114086506375216	-9.17703434283331	4.43126992510409e-20	9.5763875133841e-19	DOWN	9837	GINS1	protein_coding	GINS complex subunit 1 [Source:HGNC Symbol;Acc:HGNC:28980]	20	25407673	25452628
7415	ENSG00000148334	1618.73793213946	1792.36307628851	789.409620796108	813	1253.37765730602	-1.08976674613421	0.118803303623574	-9.1728656770953	4.60608223959054e-20	9.94351565276917e-19	DOWN	80142	PTGES2	protein_coding	prostaglandin E synthase 2 [Source:HGNC Symbol;Acc:HGNC:17822]	9	128120693	128128462
4373	ENSG00000122140	1851.63601750079	1904.38576855654	897.188794115134	946	1399.80264504311	-1.02701787614535	0.111984191318539	-9.17109695621232	4.68229716586134e-20	1.00972361235575e-18	DOWN	51116	MRPS2	protein_coding	mitochondrial ribosomal protein S2 [Source:HGNC Symbol;Acc:HGNC:14495]	9	135499984	135504673
13299	ENSG00000198176	4310.53935674949	4000.36174912289	2226.46526504978	2290	3206.84159273054	-0.879966171751855	0.0959554747849793	-9.17056763799791	4.7053471130469e-20	1.01361019060219e-18	NOT	7027	TFDP1	protein_coding	transcription factor Dp-1 [Source:HGNC Symbol;Acc:HGNC:11749]	13	113584721	113641473
11335	ENSG00000178397	311.81396552508	290.002670637801	821.452077728791	774	549.317178472918	1.4060510920781	0.153338907228282	9.16956509925335	4.7493119833056e-20	1.02198908772029e-18	UP	84792	FAM220A	protein_coding	family with sequence similarity 220 member A [Source:HGNC Symbol;Acc:HGNC:22422]	7	6329411	6348981
5341	ENSG00000131473	8341.98596657839	7813.3210504329	4682.08264634543	4585	6355.59741583918	-0.801876250901808	0.08749136475586	-9.16520451063257	4.94531131903641e-20	1.06303104611654e-18	NOT	47	ACLY	protein_coding	ATP citrate lyase [Source:HGNC Symbol;Acc:HGNC:115]	17	41866917	41930542
4053	ENSG00000118689	376.294013951563	373.757954576517	922.434366243914	922	648.621583692999	1.29806403893659	0.14167609789881	9.16219502222396	5.08522353749727e-20	1.09194208931371e-18	UP	2309	FOXO3	protein_coding	forkhead box O3 [Source:HGNC Symbol;Acc:HGNC:3821]	6	108559835	108684774
9599	ENSG00000166831	463.871393157681	492.062293139952	138.850646708294	140	308.696083251482	-1.77720652900954	0.194007724421849	-9.16049365717621	5.16604449866537e-20	1.10811654496372e-18	DOWN	348093	RBPMS2	protein_coding	RNA binding protein, mRNA processing factor 2 [Source:HGNC Symbol;Acc:HGNC:19098]	15	64739891	64775589
4709	ENSG00000125630	3063.28349464917	2791.14483725768	1432.2007265366	1551	2209.40726461086	-0.972951181941019	0.106254066172045	-9.15683716391265	5.34406259155033e-20	1.14508325221498e-18	NOT	84172	POLR1B	protein_coding	RNA polymerase I subunit B [Source:HGNC Symbol;Acc:HGNC:20454]	2	112541915	112579818
1548	ENSG00000089094	1667.81976004619	1622.75862631261	809.800275207815	756	1214.09466539165	-1.07138903146622	0.117063221013177	-9.15222579896055	5.57723647357088e-20	1.19377727193853e-18	DOWN	84678	KDM2B	protein_coding	lysine demethylase 2B [Source:HGNC Symbol;Acc:HGNC:13610]	12	121429096	121581023
6224	ENSG00000138018	1586.01671353498	1445.82558899207	694.253233541472	706	1108.02388401713	-1.11481527504692	0.121866764863627	-9.1478203782174	5.80937909016472e-20	1.2421475142629e-18	DOWN	85465	SELENOI	protein_coding	selenoprotein I [Source:HGNC Symbol;Acc:HGNC:29361]	2	26308547	26395891
809	ENSG00000065978	27249.0759872751	28784.597207638	17060.1808577953	16077	22292.7135131771	-0.757813663373093	0.0828499311831471	-9.14682308785361	5.86324259592857e-20	1.25233644556894e-18	NOT	4904	YBX1	protein_coding	Y-box binding protein 1 [Source:HGNC Symbol;Acc:HGNC:8014]	1	42682418	42703805
10397	ENSG00000171453	1653.38392830891	1802.83248678085	765.135032210742	846	1266.83786182513	-1.10106535254712	0.120431146035525	-9.14269596190942	6.09144592628845e-20	1.29970184351062e-18	DOWN	9533	POLR1C	protein_coding	RNA polymerase I and III subunit C [Source:HGNC Symbol;Acc:HGNC:20194]	6	43509702	43562419
189	ENSG00000009307	10935.623735375	9962.69102451018	6048.25649192983	5855	8200.39281295374	-0.812087642745174	0.0888287935093441	-9.14216675316826	6.1213356154875e-20	1.30469862595216e-18	NOT	7812	CSDE1	protein_coding	cold shock domain containing E1 [Source:HGNC Symbol;Acc:HGNC:29905]	1	114716913	114758676
3239	ENSG00000111186	335.873685087201	419.82336074281	87.3885189073182	85	232.021391184332	-2.13120802144141	0.23316896663889	-9.14018727347203	6.23442736394615e-20	1.32739977760556e-18	DOWN	81029	WNT5B	protein_coding	Wnt family member 5B [Source:HGNC Symbol;Acc:HGNC:16265]	12	1529891	1647212
1360	ENSG00000083807	475.420058547499	549.644050847819	159.241301120002	135	329.82635262883	-1.79955422548177	0.196914244949632	-9.1387711739294	6.31659680372825e-20	1.34347617461575e-18	DOWN	10998	SLC27A5	protein_coding	solute carrier family 27 member 5 [Source:HGNC Symbol;Acc:HGNC:10999]	19	58479512	58512413
724	ENSG00000063244	7944.51939941216	8793.25787251586	4654.89510712982	4756	6537.16809476446	-0.830621881586746	0.0909523010334994	-9.13249991642117	6.69354362382047e-20	1.42214878911583e-18	NOT	11338	U2AF2	protein_coding	U2 small nuclear RNA auxiliary factor 2 [Source:HGNC Symbol;Acc:HGNC:23156]	19	55654146	55674716
1069	ENSG00000074201	3211.49136715183	3082.19444894472	1699.22120097563	1683	2418.97675426805	-0.89601013511216	0.0981604036000282	-9.12802007990015	6.9763442407153e-20	1.48067398868992e-18	NOT	1207	CLNS1A	protein_coding	chloride nucleotide-sensitive channel 1A [Source:HGNC Symbol;Acc:HGNC:2080]	11	77514936	77637794
4291	ENSG00000121057	2106.66904485926	2083.41268797554	1078.76271673367	927	1548.96111239212	-1.0626199211063	0.116474144529661	-9.12322580601312	7.29208279793179e-20	1.54605957365614e-18	DOWN	8165	AKAP1	protein_coding	A-kinase anchoring protein 1 [Source:HGNC Symbol;Acc:HGNC:367]	17	57085092	57121346
2382	ENSG00000103356	989.335668394391	904.557066538124	362.176861693663	395	662.767399156545	-1.32318106530337	0.145079290931597	-9.12039931272643	7.48480359804162e-20	1.58525309818606e-18	DOWN	124454	EARS2	protein_coding	glutamyl-tRNA synthetase 2, mitochondrial [Source:HGNC Symbol;Acc:HGNC:29419]	16	23520754	23557731
4217	ENSG00000120265	3022.86316578481	3384.76041217333	1701.16316806246	1548	2414.19668650515	-0.979416231495253	0.107606258100767	-9.10185196271846	8.88044233863055e-20	1.87887050234846e-18	NOT	5110	PCMT1	protein_coding	protein-L-isoaspartate (D-aspartate) O-methyltransferase [Source:HGNC Symbol;Acc:HGNC:8728]	6	149749443	149811420
6115	ENSG00000137207	952.764894659968	965.279647393693	1906.04069572295	1930	1438.52130944415	1.00003792650721	0.109880050466751	9.10117825992274	8.93570829893007e-20	1.88660404640133e-18	UP	25844	YIPF3	protein_coding	Yip1 domain family member 3 [Source:HGNC Symbol;Acc:HGNC:21023]	6	43511832	43516985
12183	ENSG00000185104	2458.90333924871	2596.41380210017	1288.49516211124	1332	1918.95307586503	-0.947880905725384	0.104148715234264	-9.10122514323195	8.9318513333275e-20	1.88660404640133e-18	NOT	11124	FAF1	protein_coding	Fas associated factor 1 [Source:HGNC Symbol;Acc:HGNC:3578]	1	50437028	50960267
5852	ENSG00000135631	934.479507792757	985.171527329138	401.016203430249	391	677.916809638036	-1.27698466015676	0.140384672928251	-9.09632535746556	9.3439769819625e-20	1.97073857622709e-18	DOWN	26056	RAB11FIP5	protein_coding	RAB11 family interacting protein 5 [Source:HGNC Symbol;Acc:HGNC:24845]	2	73073382	73156721
1899	ENSG00000100219	1156.79131654675	1166.29232884661	507.82439320586	520	837.727009649805	-1.17647493163769	0.129404006998718	-9.09148765114628	9.76930604147106e-20	2.05829172115132e-18	DOWN	7494	XBP1	protein_coding	X-box binding protein 1 [Source:HGNC Symbol;Acc:HGNC:12801]	22	28794555	28800597
7831	ENSG00000153107	4426.98839943015	3686.2794343527	2047.80429306149	2021	3045.51803171109	-0.995909440106977	0.109588897605579	-9.08768553992897	1.01169656715816e-19	2.12931501916596e-18	NOT	64682	ANAPC1	protein_coding	anaphase promoting complex subunit 1 [Source:HGNC Symbol;Acc:HGNC:19988]	2	111611639	111884690
649	ENSG00000057468	2.88716634745445	6.28164629540364	168.951136554149	165	85.7799872992517	5.20567597946193	0.572908118498928	9.08640637368044	1.02366577528568e-19	2.15225996111419e-18	UP	4438	MSH4	protein_coding	mutS homolog 4 [Source:HGNC Symbol;Acc:HGNC:7327]	1	75796882	75913242
5234	ENSG00000130725	1807.36613350648	2301.1764262162	923.405349787329	849	1470.2369773775	-1.21237342477104	0.133474548983551	-9.08318053144689	1.05447514335096e-19	2.21472732451932e-18	DOWN	9040	UBE2M	protein_coding	ubiquitin conjugating enzyme E2 M [Source:HGNC Symbol;Acc:HGNC:12491]	19	58555712	58558954
4432	ENSG00000122873	886.360068668516	888.852950799615	323.337519957077	372	617.637634856302	-1.35256313993238	0.14891715349681	-9.08265507479875	1.05957973702245e-19	2.22313280307843e-18	DOWN	55847	CISD1	protein_coding	CDGSH iron sulfur domain 1 [Source:HGNC Symbol;Acc:HGNC:30880]	10	58269162	58289586
6437	ENSG00000139579	1297.30007878953	1291.92525475468	598.125862743422	585	943.087799071909	-1.12988105535458	0.124404351419236	-9.08232744646475	1.06277486322751e-19	2.22751866603496e-18	DOWN	79035	NABP2	protein_coding	nucleic acid binding protein 2 [Source:HGNC Symbol;Acc:HGNC:28412]	12	56222015	56229854
7809	ENSG00000152926	287.75424596296	247.07808761921	723.382739843912	757	503.80376835652	1.46749778328173	0.161720323633839	9.07429412894561	1.14416698863553e-19	2.39562190985029e-18	UP	51351	ZNF117	protein_coding	zinc finger protein 117 [Source:HGNC Symbol;Acc:HGNC:12897]	7	64971772	65006684
6108	ENSG00000137171	76.9911025987853	75.3797555448437	323.337519957077	353	207.177094525177	2.14976909077795	0.237090750083186	9.06728368788611	1.22020905986414e-19	2.55218623174695e-18	UP	89953	KLC4	protein_coding	kinesin light chain 4 [Source:HGNC Symbol;Acc:HGNC:21624]	6	43040777	43075095
11178	ENSG00000177192	1926.7023425346	2339.91324503786	1006.90993452099	941	1553.63138052336	-1.13068655181477	0.124711521583034	-9.06641613751739	1.22995998907628e-19	2.56991536370415e-18	DOWN	80324	PUS1	protein_coding	pseudouridine synthase 1 [Source:HGNC Symbol;Acc:HGNC:15508]	12	131929200	131945896
11828	ENSG00000182759	7.69911025987853	11.5163515415733	157.299334033173	171	86.8786989586562	4.1031547785188	0.452641633226723	9.06490803611868	1.24709407964674e-19	2.60301841903905e-18	UP	389692	MAFA	protein_coding	MAF bZIP transcription factor A [Source:HGNC Symbol;Acc:HGNC:23145]	8	143419182	143430732
4935	ENSG00000127837	2601.33687905646	3090.56997733859	1407.92613795124	1375	2118.70824858657	-1.03197722643007	0.113887975981379	-9.06133608519659	1.28862298625513e-19	2.68691884921016e-18	DOWN	14	AAMP	protein_coding	angio associated migratory cell protein [Source:HGNC Symbol;Acc:HGNC:18]	2	218264129	218270178
10502	ENSG00000172086	51.0066054716953	33.5021135754861	252.455721287808	281	154.491110083747	2.65225470354382	0.292738175101505	9.06015999663919	1.30259346871555e-19	2.71324298654045e-18	UP	51315	KRCC1	protein_coding	lysine rich coiled-coil 1 [Source:HGNC Symbol;Acc:HGNC:28039]	2	88027205	88064252
1966	ENSG00000100403	3428.9912319934	3588.91391677395	1954.58987289368	1820	2698.12375541526	-0.894551796050133	0.0988568815602886	-9.04895827110007	1.44338722047467e-19	3.00340727826943e-18	NOT	23264	ZC3H7B	protein_coding	zinc finger CCCH-type containing 7B [Source:HGNC Symbol;Acc:HGNC:30869]	22	41301525	41360147
1084	ENSG00000074695	3458.82528425043	3141.87008875105	1757.48021358051	1744	2525.5438966455	-0.914828553522201	0.101346041247428	-9.026781335136	1.76795219723214e-19	3.67497114977233e-18	NOT	3998	LMAN1	protein_coding	lectin, mannose binding 1 [Source:HGNC Symbol;Acc:HGNC:6631]	18	59327823	59359265
13911	ENSG00000204410	203.064033104296	262.782203357719	655.413891804886	843	491.065032066725	1.68712067463265	0.186912355027425	9.02626621116142	1.77629094377506e-19	3.68850198757328e-18	UP	4439	MSH5	protein_coding	mutS homolog 5 [Source:HGNC Symbol;Acc:HGNC:7328]	6	31739677	31762676
13143	ENSG00000197429	195.364922844418	196.824917255981	589.387010852691	576	389.394212738272	1.57128839976708	0.17409118917806	9.02566297114538	1.78610551468571e-19	3.70506640870453e-18	UP	3652	IPP	protein_coding	intracisternal A particle-promoted polypeptide [Source:HGNC Symbol;Acc:HGNC:6108]	1	45694324	45750653
16168	ENSG00000228305	533.163385496588	592.56863386641	187.399823879027	175	372.032960810506	-1.63457407989993	0.181144128824429	-9.02361059399398	1.81990020543488e-19	3.7712896035132e-18	DOWN	NA	PRELID1P6	processed_pseudogene	PRELID1 pseudogene 6 [Source:HGNC Symbol;Acc:HGNC:54771]	2	63622178	63622831
13302	ENSG00000198198	780.497302595186	585.240046521773	1643.875139001	1655	1166.15312202949	1.27101136871787	0.140920627718998	9.01934223038182	1.89222005485609e-19	3.9171286412796e-18	UP	23334	SZT2	protein_coding	SZT2 subunit of KICSTOR complex [Source:HGNC Symbol;Acc:HGNC:29040]	1	43389882	43454247
3919	ENSG00000117118	1948.83728453175	2008.0329324307	953.505839633183	1022	1483.09401414891	-1.0021753965383	0.111146198296521	-9.01673122336272	1.93785122347437e-19	4.00747633014499e-18	DOWN	6390	SDHB	protein_coding	succinate dehydrogenase complex iron sulfur subunit B [Source:HGNC Symbol;Acc:HGNC:10681]	1	17018722	17054032
9615	ENSG00000166887	767.023859640398	727.624029217588	1606.00678080783	1531	1157.91366741645	1.0693307891762	0.118629475649654	9.01403958266015	1.98602975893262e-19	4.10290143743427e-18	UP	23339	VPS39	protein_coding	VPS39 subunit of HOPS complex [Source:HGNC Symbol;Acc:HGNC:20593]	15	42158701	42208307
6990	ENSG00000144029	2316.46979944095	2474.96864038904	1235.09106722343	1241	1816.88237676335	-0.952238862956673	0.10564589897737	-9.0134957643803	1.99590649830911e-19	4.1190852328973e-18	NOT	64969	MRPS5	protein_coding	mitochondrial ribosomal protein S5 [Source:HGNC Symbol;Acc:HGNC:14498]	2	95085369	95149434
3246	ENSG00000111231	966.238337614755	1024.95528720003	419.464890755127	420	707.664628892478	-1.24588260337144	0.138279877077454	-9.00986195318632	2.06316030561644e-19	4.25352773437058e-18	DOWN	51184	GPN3	protein_coding	GPN-loop GTPase 3 [Source:HGNC Symbol;Acc:HGNC:30186]	12	110452486	110469268
1129	ENSG00000075856	2455.05378411877	2543.01980858924	1315.68270132685	1313	1906.68907350871	-0.926941548581985	0.102901332293475	-9.00806168318931	2.09730394694729e-19	4.31950352219594e-18	NOT	9733	SART3	protein_coding	spliceosome associated factor 3, U4/U6 recycling protein [Source:HGNC Symbol;Acc:HGNC:16860]	12	108522214	108561400
3297	ENSG00000111667	2858.2946839799	3125.11903196331	1608.91973143807	1507	2274.83336184532	-0.941050797096923	0.104483303020044	-9.00670987513089	2.12330859328235e-19	4.36859909860736e-18	NOT	8078	USP5	protein_coding	ubiquitin specific peptidase 5 [Source:HGNC Symbol;Acc:HGNC:12628]	12	6852128	6866632
10908	ENSG00000175084	638.063762787433	631.305452688066	234.00703396293	194	424.344062359607	-1.56787594508143	0.174103165084726	-9.00544194195686	2.14798918805063e-19	4.41487319048571e-18	DOWN	1674	DES	protein_coding	desmin [Source:HGNC Symbol;Acc:HGNC:2770]	2	219418377	219426734
3972	ENSG00000117592	8195.70287164069	8944.01738360555	4994.73934732494	4774	6727.1149006428	-0.81099401215932	0.0900634766367606	-9.00469360549093	2.16268851779314e-19	4.44055891896773e-18	NOT	9588	PRDX6	protein_coding	peroxiredoxin 6 [Source:HGNC Symbol;Acc:HGNC:16753]	1	173477330	173488815
9119	ENSG00000164182	734.302641035915	803.003784762432	300.033914915126	277	528.585085178368	-1.41312310525811	0.15696975779163	-9.00251822477779	2.20598559594184e-19	4.52485122797308e-18	DOWN	91942	NDUFAF2	protein_coding	NADH:ubiquinone oxidoreductase complex assembly factor 2 [Source:HGNC Symbol;Acc:HGNC:28086]	5	60945205	61153026
11171	ENSG00000177156	4795.58330312184	5303.80335541914	2763.41916455808	2803	3916.45145577477	-0.859317026508963	0.0955370946301814	-8.99459031944953	2.37114881703639e-19	4.85868634125049e-18	NOT	6888	TALDO1	protein_coding	transaldolase 1 [Source:HGNC Symbol;Acc:HGNC:11559]	11	747415	765012
13507	ENSG00000198931	4015.08600052665	4591.88344194006	2267.2465738732	2299	3293.30400408498	-0.914314062991538	0.101708688121636	-8.98953747095907	2.48273039442061e-19	5.08216172007134e-18	NOT	353	APRT	protein_coding	adenine phosphoribosyltransferase [Source:HGNC Symbol;Acc:HGNC:626]	16	88809339	88811937
547	ENSG00000048828	3673.43798274454	3249.70501682215	1840.01381477076	1569	2583.03920358436	-1.02209673763906	0.113700030845701	-8.9894147788413	2.48550333349395e-19	5.08267786138321e-18	DOWN	23196	FAM120A	protein_coding	family with sequence similarity 120A [Source:HGNC Symbol;Acc:HGNC:13247]	9	93451685	93566112
14921	ENSG00000215861	1795.81746811667	1800.73860468238	832.132896706352	919	1336.92224237635	-1.03849682575446	0.115589489046791	-8.98435345911148	2.60259940621748e-19	5.31673878698714e-18	DOWN	NA	AC245297.1	transcribed_unprocessed_pseudogene	phosphodiesterase 4D interacting protein (myomegalin) (PDE4DIP) pseudogene	1	149197992	149321732
11222	ENSG00000177542	1044.19182899603	1268.89255167154	413.638989494639	490	804.18084254055	-1.35583871915717	0.150936082197232	-8.98286678320869	2.63801846432586e-19	5.3836403133808e-18	DOWN	79751	SLC25A22	protein_coding	solute carrier family 25 member 22 [Source:HGNC Symbol;Acc:HGNC:19954]	11	790475	798281
12096	ENSG00000184575	5144.93043116383	4368.88499845323	2421.63295727613	2523	3614.6120967233	-0.944392852231596	0.105185127410161	-8.97838768164446	2.74763428741269e-19	5.60167342134501e-18	NOT	11260	XPOT	protein_coding	exportin for tRNA [Source:HGNC Symbol;Acc:HGNC:12826]	12	64404392	64451125
2146	ENSG00000101400	608.229710530404	820.801782599409	238.861951680003	192	464.973361202454	-1.72841333183164	0.1926129706462	-8.97350435971658	2.87227392828843e-19	5.84986456728077e-18	DOWN	6640	SNTA1	protein_coding	syntrophin alpha 1 [Source:HGNC Symbol;Acc:HGNC:11167]	20	33407957	33443763
6676	ENSG00000141543	4164.2562618118	4401.34017097949	2313.8537839571	2435	3328.6125541871	-0.850932204126329	0.0949296535774456	-8.96381870215212	3.13624440345469e-19	6.37460644222348e-18	NOT	9775	EIF4A3	protein_coding	eukaryotic translation initiation factor 4A3 [Source:HGNC Symbol;Acc:HGNC:18683]	17	80134369	80147151
8899	ENSG00000163444	2909.3012894516	2941.90434834737	1608.91973143807	1545	2251.28134230926	-0.891507753076503	0.0994557322929702	-8.96386495300601	3.13492863625985e-19	6.37460644222348e-18	NOT	92703	TMEM183A	protein_coding	transmembrane protein 183A [Source:HGNC Symbol;Acc:HGNC:20173]	1	203007374	203024848
12307	ENSG00000185803	2570.54043801694	3037.17598382766	1413.75203921173	1348	2092.36711526408	-1.021474625463	0.113965452112397	-8.96301999008955	3.15905281888365e-19	6.41449969659125e-18	DOWN	79581	SLC52A2	protein_coding	solute carrier family 52 member 2 [Source:HGNC Symbol;Acc:HGNC:30224]	8	144333957	144361286
4335	ENSG00000121691	2165.37476059084	2054.09833859699	1054.48812814831	1094	1591.99030683403	-0.973941353429587	0.10872514069614	-8.95783024233107	3.311297710906e-19	6.71687079929555e-18	NOT	847	CAT	protein_coding	catalase [Source:HGNC Symbol;Acc:HGNC:1516]	11	34438934	34472060
6614	ENSG00000141030	2137.46548589878	2197.52926234204	1142.84763059904	1071	1637.21059470996	-0.969297112580238	0.108208249373083	-8.95770071317085	3.31518882316565e-19	6.71800525040091e-18	NOT	8533	COPS3	protein_coding	COP9 signalosome subunit 3 [Source:HGNC Symbol;Acc:HGNC:2239]	17	17246616	17281273
8465	ENSG00000160214	2795.73941311839	3757.47142570061	1466.18515055612	1433	2363.09899734378	-1.17619777393544	0.13138258024166	-8.95246365059956	3.4763537505853e-19	7.03752215592886e-18	DOWN	8568	RRP1	protein_coding	ribosomal RNA processing 1 [Source:HGNC Symbol;Acc:HGNC:18785]	21	43789513	43805293
13815	ENSG00000203880	416.714342815925	415.635596545874	977.780428218549	979	697.282591895087	1.23319893603478	0.137820148775887	8.94788568281199	3.62356025521625e-19	7.32816904974175e-18	UP	55251	PCMTD2	protein_coding	protein-L-isoaspartate (D-aspartate) O-methyltransferase domain containing 2 [Source:HGNC Symbol;Acc:HGNC:15882]	20	64255695	64287821
10616	ENSG00000172893	3229.77675401904	3193.17020016352	1772.04496673173	1755	2487.49798022857	-0.864787690043246	0.0967179500237995	-8.94133601705212	3.84493324557355e-19	7.76807505315626e-18	NOT	1717	DHCR7	protein_coding	7-dehydrocholesterol reductase [Source:HGNC Symbol;Acc:HGNC:2860]	11	71428193	71452868
3419	ENSG00000112578	2686.02709191512	2756.59578263296	1485.60482142441	1324	2063.05692399312	-0.953727896487037	0.106686756168133	-8.93951536949918	3.90880790798912e-19	7.88921860348195e-18	NOT	705	BYSL	protein_coding	bystin like [Source:HGNC Symbol;Acc:HGNC:1157]	6	41921499	41933046
12995	ENSG00000196715	1749.6228065574	1816.44272042089	908.840596636109	807	1320.4765309036	-1.05511037564822	0.11806282117546	-8.9368555244005	4.00401334154452e-19	8.07329210055622e-18	DOWN	154807	VKORC1L1	protein_coding	vitamin K epoxide reductase complex subunit 1 like 1 [Source:HGNC Symbol;Acc:HGNC:21492]	7	65873074	65959563
1463	ENSG00000087077	2046.03855156272	2684.35685023582	1015.64878641172	1055	1700.26104705257	-1.1915013696412	0.133413311019889	-8.93090322496817	4.2254461119435e-19	8.5112557397719e-18	DOWN	7205	TRIP6	protein_coding	thyroid hormone receptor interactor 6 [Source:HGNC Symbol;Acc:HGNC:12311]	7	100867387	100873454
12902	ENSG00000196363	2186.5473138055	2310.59889565931	1183.62893942245	1127	1701.94378722182	-0.960507339367218	0.107563197264963	-8.92970238697141	4.27156375946897e-19	8.59556288245238e-18	NOT	11091	WDR5	protein_coding	WD repeat domain 5 [Source:HGNC Symbol;Acc:HGNC:12757]	9	134135365	134159968
11520	ENSG00000179967	458.097060462773	572.676753930965	158.270317576587	115	326.011032992581	-1.91366928064844	0.214365246036503	-8.92714335010526	4.37150779620646e-19	8.78790744714963e-18	DOWN	NA	PPP1R14BP3	processed_pseudogene	protein phosphatase 1 regulatory inhibitor subunit 14B pseudogene 3 [Source:HGNC Symbol;Acc:HGNC:16330]	4	139114930	139115374
12127	ENSG00000184792	894.059178928394	824.989546796345	353.438009802931	332	601.121683881918	-1.32663770243371	0.148617572121216	-8.92651981524548	4.39620808734774e-19	8.82875932920243e-18	DOWN	23762	OSBP2	protein_coding	oxysterol binding protein 2 [Source:HGNC Symbol;Acc:HGNC:8504]	22	30693782	30907824
3673	ENSG00000115233	3931.35817645047	3633.93238189101	2095.38248668881	2041	2925.41826125757	-0.871139161650756	0.0976034106266082	-8.92529427053925	4.44515848398173e-19	8.91818214054961e-18	NOT	10213	PSMD14	protein_coding	proteasome 26S subunit, non-ATPase 14 [Source:HGNC Symbol;Acc:HGNC:16889]	2	161308425	161411717
6100	ENSG00000137124	1984.44566948369	1956.73282101823	1022.44567121562	978	1485.40604042939	-0.978267540086049	0.109621844155252	-8.92402009494178	4.49662220942487e-19	9.01246457342282e-18	NOT	219	ALDH1B1	protein_coding	aldehyde dehydrogenase 1 family member B1 [Source:HGNC Symbol;Acc:HGNC:407]	9	38392702	38398661
4261	ENSG00000120742	4957.26461857929	4881.88611257786	2783.80981896979	2853	3868.99013753174	-0.803702623316262	0.0900822001063656	-8.92188048656983	4.58436785810323e-19	9.17920646702437e-18	NOT	27230	SERP1	protein_coding	stress associated endoplasmic reticulum protein 1 [Source:HGNC Symbol;Acc:HGNC:10759]	3	150541998	150603228
10682	ENSG00000173418	1650.49676196146	1774.56507845153	826.306995445864	846	1274.34220896471	-1.03412445707066	0.11593006470023	-8.92024393969483	4.65262261547232e-19	9.30662994005639e-18	DOWN	51126	NAA20	protein_coding	N-alpha-acetyltransferase 20, NatB catalytic subunit [Source:HGNC Symbol;Acc:HGNC:15908]	20	20017310	20033655
3860	ENSG00000116678	1690.91709082582	1364.16418715182	567.054389354154	682	1076.03391683295	-1.29111179248636	0.144743537484807	-8.91999611811254	4.66304555115802e-19	9.31823463310199e-18	DOWN	3953	LEPR	protein_coding	leptin receptor [Source:HGNC Symbol;Acc:HGNC:6554]	1	65420652	65641559
13160	ENSG00000197530	371.482070039139	525.564406715438	1137.99271288197	1426	865.259797409136	1.51659718198753	0.170060324400686	8.91799534860472	4.7480435684575e-19	9.47869331394144e-18	UP	142678	MIB2	protein_coding	mindbomb E3 ubiquitin protein ligase 2 [Source:HGNC Symbol;Acc:HGNC:30577]	1	1615415	1630610
7884	ENSG00000153885	793.008356767489	760.079201743841	302.94686554537	216	518.008606014175	-1.5807751417898	0.177354284251681	-8.91309250554407	4.96285434235788e-19	9.89772820029297e-18	DOWN	79047	KCTD15	protein_coding	potassium channel tetramerization domain containing 15 [Source:HGNC Symbol;Acc:HGNC:23297]	19	33795933	33815763
4981	ENSG00000128311	232.898085361326	236.608677126871	660.26880952196	640	442.443893002539	1.46977721828282	0.164909247474861	8.91264280680722	4.98303135065103e-19	9.92814833232972e-18	UP	7263	TST	protein_coding	thiosulfate sulfurtransferase [Source:HGNC Symbol;Acc:HGNC:12388]	22	37010859	37020183
5777	ENSG00000135218	614.004043225313	549.644050847819	185.457856792198	201	387.526487716332	-1.59095320512038	0.17853651788042	-8.91108006366499	5.05378039119849e-19	1.0059168215966e-17	DOWN	948	CD36	protein_coding	CD36 molecule [Source:HGNC Symbol;Acc:HGNC:1663]	7	80369575	80679277
10932	ENSG00000175215	2748.58236277663	2695.8732017774	4870.45345376787	4689	3750.97725458047	0.812108391784622	0.0911433687293186	8.91023014736766	5.09267373638606e-19	1.01265858527369e-17	NOT	10106	CTDSP2	protein_coding	CTD small phosphatase 2 [Source:HGNC Symbol;Acc:HGNC:17077]	12	57819927	57846729
6575	ENSG00000140740	3501.17039067976	3264.36219151143	1798.26152240393	1870	2608.44852614878	-0.88328989370228	0.0992078177579876	-8.90343033103521	5.41467628711187e-19	1.07562677809888e-17	NOT	7385	UQCRC2	protein_coding	ubiquinol-cytochrome c reductase core protein 2 [Source:HGNC Symbol;Acc:HGNC:12586]	16	21953288	21983660
1296	ENSG00000081154	2349.19101804544	2270.81513578842	1171.00615335806	1232	1755.75307679798	-0.943219647561243	0.105948628712584	-8.90261307789074	5.45470605887869e-19	1.08251218764932e-17	NOT	57092	PCNP	protein_coding	PEST proteolytic signal containing nuclear protein [Source:HGNC Symbol;Acc:HGNC:30023]	3	101574180	101594465
4775	ENSG00000125944	6727.09758956886	6381.10569508087	3844.12384837859	3752	5176.08178325708	-0.787183340645988	0.0884233565701673	-8.90243676761273	5.46338015062606e-19	1.08316749239993e-17	NOT	10236	HNRNPR	protein_coding	heterogeneous nuclear ribonucleoprotein R [Source:HGNC Symbol;Acc:HGNC:5047]	1	23303771	23344336
3362	ENSG00000112096	1701.50336743315	1639.50968310035	771.931917014644	844	1239.23624188704	-1.04819142337502	0.117772101761687	-8.90016742246854	5.57625097470017e-19	1.10445921810294e-17	DOWN	6648	SOD2	protein_coding	superoxide dismutase 2 [Source:HGNC Symbol;Acc:HGNC:11180]	6	159669069	159762529
108	ENSG00000006459	182.853868672115	122.492102760371	530.157014704397	569	351.125746534221	1.84438949759279	0.207256459703659	8.89906881662434	5.63171696090517e-19	1.11435043260776e-17	UP	80853	KDM7A	protein_coding	lysine demethylase 7A [Source:HGNC Symbol;Acc:HGNC:22224]	7	140084746	140176983
2825	ENSG00000106665	32.7212186044837	30.3612904277843	234.978017506344	207	126.265131634653	2.80766559301115	0.315919707815796	8.88727586013161	6.26253862527992e-19	1.23795653236783e-17	UP	7461	CLIP2	protein_coding	CAP-Gly domain containing linker protein 2 [Source:HGNC Symbol;Acc:HGNC:2586]	7	74289407	74405935
12750	ENSG00000188827	455.209894115318	443.903004875191	1017.59075349855	1052	742.175913122265	1.20254948417125	0.135331301615049	8.88596702920889	6.33671494385295e-19	1.25139258974444e-17	UP	84464	SLX4	protein_coding	SLX4 structure-specific endonuclease subunit [Source:HGNC Symbol;Acc:HGNC:23845]	16	3581181	3611606
4866	ENSG00000126882	1532.12294171583	1581.92792539248	746.686344885863	766	1156.68430299854	-1.04163068772396	0.117258370666932	-8.88320963185366	6.49583873348181e-19	1.28156160844612e-17	DOWN	286336	FAM78A	protein_coding	family with sequence similarity 78 member A [Source:HGNC Symbol;Acc:HGNC:25465]	9	131258076	131276510
3627	ENSG00000114850	4244.13453075804	4463.10969288429	2418.72000664588	2484	3402.49105757205	-0.828574379218927	0.0932923502413353	-8.88148253394316	6.59750968356002e-19	1.30034787634038e-17	NOT	6747	SSR3	protein_coding	signal sequence receptor subunit 3 [Source:HGNC Symbol;Acc:HGNC:11325]	3	156539553	156555149
3398	ENSG00000112312	2494.51172420064	2740.89166689446	1389.47745062636	1324	1987.22021043036	-0.947885040005185	0.106757402744689	-8.87886943327063	6.7543333968202e-19	1.32995726836021e-17	NOT	51053	GMNN	protein_coding	geminin DNA replication inhibitor [Source:HGNC Symbol;Acc:HGNC:17493]	6	24774931	24786099
5868	ENSG00000135723	2501.24844567804	2939.8104662489	1313.74073424002	1386	2035.19991154174	-1.01083297124023	0.113993106407169	-8.86749210631795	7.48116778810711e-19	1.47163693767418e-17	DOWN	29109	FHOD1	protein_coding	formin homology 2 domain containing 1 [Source:HGNC Symbol;Acc:HGNC:17905]	16	67229387	67247481
7404	ENSG00000148229	3434.76556468831	3135.58844245565	1736.11857562539	1791	2524.36814569234	-0.897693526648696	0.101277450222489	-8.8637058365571	7.73978021169814e-19	1.52102522815273e-17	NOT	54107	POLE3	protein_coding	DNA polymerase epsilon 3, accessory subunit [Source:HGNC Symbol;Acc:HGNC:13546]	9	113407235	113410675
5702	ENSG00000134697	3539.66594197915	3721.87543002666	1944.88003745954	2051	2814.35535236634	-0.861727266452213	0.0972707496394797	-8.85905855199105	8.06929823923579e-19	1.58423817329806e-17	NOT	29889	GNL2	protein_coding	G protein nucleolar 2 [Source:HGNC Symbol;Acc:HGNC:29925]	1	37566816	37595937
4092	ENSG00000119285	4657.96170722651	4130.18243922789	2409.01017121174	2356	3388.28857941654	-0.883237013681847	0.099714093343781	-8.85769487605668	8.16859335265989e-19	1.60217264367394e-17	NOT	55127	HEATR1	protein_coding	HEAT repeat containing 1 [Source:HGNC Symbol;Acc:HGNC:25517]	1	236549005	236604516
2518	ENSG00000104825	711.205310256279	839.64672148562	284.498178220491	292	531.837552490598	-1.42717172666212	0.161144334084978	-8.85648096016526	8.25799851126174e-19	1.61813434385394e-17	DOWN	4793	NFKBIB	protein_coding	NFKB inhibitor beta [Source:HGNC Symbol;Acc:HGNC:7798]	19	38899700	38908893
5966	ENSG00000136261	2251.98975101447	2189.15373394817	1169.06418627123	1153	1690.80191780847	-0.935576046500017	0.105675423373059	-8.85329830378072	8.49701656237844e-19	1.6633528635654e-17	NOT	28969	BZW2	protein_coding	basic leucine zipper and W2 domains 2 [Source:HGNC Symbol;Acc:HGNC:18808]	7	16646131	16706523
1706	ENSG00000093144	1678.40603665352	1582.97486644172	765.135032210742	816	1210.62898382649	-1.04481543394769	0.118019893449843	-8.85287559077246	8.52927210667517e-19	1.66804765748682e-17	DOWN	55862	ECHDC1	protein_coding	ethylmalonyl-CoA decarboxylase 1 [Source:HGNC Symbol;Acc:HGNC:21489]	6	127288712	127343609
4901	ENSG00000127419	319.513075784959	384.227365068856	861.262403008792	952	629.250710965652	1.36665654874514	0.154404641396966	8.85113644499545	8.66325658407678e-19	1.69260893899942e-17	UP	84286	TMEM175	protein_coding	transmembrane protein 175 [Source:HGNC Symbol;Acc:HGNC:28709]	4	932387	958656
9891	ENSG00000168275	992.222834741845	1247.95373068686	465.101117295616	403	777.06942068108	-1.36681677199117	0.154504012945428	-8.84648072198581	9.03225257247893e-19	1.76299427511029e-17	DOWN	388753	COA6	protein_coding	cytochrome c oxidase assembly factor 6 [Source:HGNC Symbol;Acc:HGNC:18025]	1	234373456	234385080
8015	ENSG00000155438	2145.16459615866	2149.36997407728	1083.61763445075	1141	1629.78805117167	-0.949023677463692	0.107285627082744	-8.845767166293	9.09016186396003e-19	1.77258156347221e-17	NOT	84365	NIFK	protein_coding	nucleolar protein interacting with the FHA domain of MKI67 [Source:HGNC Symbol;Acc:HGNC:17838]	2	121726945	121736911
4732	ENSG00000125743	4324.97518848676	4725.89189624201	2518.73131161759	2521	3522.64959908659	-0.844570990096748	0.0954888446792295	-8.84470843619345	9.17676043476046e-19	1.78773932991377e-17	NOT	6633	SNRPD2	protein_coding	small nuclear ribonucleoprotein D2 polypeptide [Source:HGNC Symbol;Acc:HGNC:11159]	19	45687454	45692569
9158	ENSG00000164338	2128.80398685641	2002.79822718453	1031.18452310635	1076	1559.69668428682	-0.971616214477549	0.109877944383927	-8.84268649113603	9.34441506651834e-19	1.81864325276264e-17	NOT	84135	UTP15	protein_coding	UTP15 small subunit processome component [Source:HGNC Symbol;Acc:HGNC:25758]	5	73565443	73583380
9980	ENSG00000168802	2069.13588234235	2063.5208080401	3697.50533332297	3658	2872.04050592636	0.831753165419655	0.0941121392115709	8.83789458392624	9.7539242508971e-19	1.89651277406787e-17	NOT	54921	CHTF8	protein_coding	chromosome transmission fidelity factor 8 [Source:HGNC Symbol;Acc:HGNC:24353]	16	69118010	69132588
770	ENSG00000065057	520.652331324286	660.619802066616	195.167692226344	167	385.859956404311	-1.70439176822131	0.192923200741313	-8.83456091165882	1.00492193463338e-18	1.95204633603206e-17	DOWN	4913	NTHL1	protein_coding	nth like DNA glycosylase 1 [Source:HGNC Symbol;Acc:HGNC:8028]	16	2039815	2047866
7948	ENSG00000154582	1511.91277728365	1612.28921582027	749.599295516107	764	1159.45032215501	-1.04534573098612	0.118409372050482	-8.82823473247082	1.06340699893625e-18	2.06366461208388e-17	DOWN	6921	ELOC	protein_coding	elongin C [Source:HGNC Symbol;Acc:HGNC:11617]	8	73939169	73972287
10994	ENSG00000175662	89.5021567710879	81.6614018402474	339.844240195126	359	217.501949701615	2.0284257189582	0.230012894518552	8.81874784978452	1.1574676032389e-18	2.24404031577941e-17	UP	146691	TOM1L2	protein_coding	target of myb1 like 2 membrane trafficking protein [Source:HGNC Symbol;Acc:HGNC:11984]	17	17843511	17972422
1927	ENSG00000100300	700.619033648946	842.787544633322	295.178997198053	230	517.14639387008	-1.55409295126375	0.176244954435072	-8.81780108965488	1.16729379415872e-18	2.26091688488206e-17	DOWN	706	TSPO	protein_coding	translocator protein [Source:HGNC Symbol;Acc:HGNC:1158]	22	43151547	43163242
4612	ENSG00000124574	870.961848148759	939.106121162844	1761.36414775417	1994	1391.35802926644	1.05315885340555	0.119442322056121	8.81730056211329	1.17252189030012e-18	2.26886361555867e-17	UP	89845	ABCC10	protein_coding	ATP binding cassette subfamily C member 10 [Source:HGNC Symbol;Acc:HGNC:52]	6	43427366	43450427
334	ENSG00000021355	1107.70948864002	1145.35350786193	2109.94723984003	2269	1658.0025590855	0.958786095175124	0.108782754893683	8.81376920553429	1.21007043551094e-18	2.33927614489041e-17	NOT	1992	SERPINB1	protein_coding	serpin family B member 1 [Source:HGNC Symbol;Acc:HGNC:3311]	6	2832332	2841959
5194	ENSG00000130511	2056.62482817005	2799.52036565156	975.83846113172	1076	1726.99591373833	-1.24258154117389	0.141049634662065	-8.80953392152303	1.25667257050801e-18	2.4247166544644e-17	DOWN	170463	SSBP4	protein_coding	single stranded DNA binding protein 4 [Source:HGNC Symbol;Acc:HGNC:15676]	19	18418864	18434562
5633	ENSG00000134186	2117.2553214666	2094.92903951711	1071.96583192977	1115	1599.78754822837	-0.945732175039311	0.107352217340302	-8.80961938626177	1.25571488081651e-18	2.4247166544644e-17	NOT	55119	PRPF38B	protein_coding	pre-mRNA processing factor 38B [Source:HGNC Symbol;Acc:HGNC:25512]	1	108692310	108702928
64	ENSG00000005100	1808.32852228897	1598.67898218023	824.365028359035	811	1260.59313320706	-1.05919503840971	0.120282703698544	-8.80587986336168	1.29830048427816e-18	2.50264174612816e-17	DOWN	56919	DHX33	protein_coding	DEAH-box helicase 33 [Source:HGNC Symbol;Acc:HGNC:16718]	17	5440917	5468982
13410	ENSG00000198721	996.072389871785	994.593996772243	446.652429970737	400	709.329704153691	-1.23314475917134	0.140075551032402	-8.80342608030214	1.32701588189305e-18	2.555551215531e-17	DOWN	10455	ECI2	protein_coding	enoyl-CoA delta isomerase 2 [Source:HGNC Symbol;Acc:HGNC:14601]	6	4115689	4135597
8218	ENSG00000157778	2516.64666619779	3024.61269123685	1392.3904012566	1332	2066.41243967281	-1.0239105533325	0.116407432246449	-8.79592078935951	1.41879654748101e-18	2.72969415905148e-17	DOWN	84262	PSMG3	protein_coding	proteasome assembly chaperone 3 [Source:HGNC Symbol;Acc:HGNC:22420]	7	1567332	1571005
11080	ENSG00000176383	15.3982205197571	15.7041157385091	181.573922618539	161	93.4190647192013	3.46185451456386	0.393664460988821	8.79392187414695	1.44428019713173e-18	2.77607451046397e-17	UP	79369	B3GNT4	protein_coding	UDP-GlcNAc:betaGal beta-1,3-N-acetylglucosaminyltransferase 4 [Source:HGNC Symbol;Acc:HGNC:15683]	12	122203681	122208952
19	ENSG00000002549	2557.06699506216	2752.40801843603	1432.2007265366	1381	2030.6689350087	-0.916138993232014	0.104181535590669	-8.79367911058198	1.4474057452511e-18	2.77943257538075e-17	NOT	51056	LAP3	protein_coding	leucine aminopeptidase 3 [Source:HGNC Symbol;Acc:HGNC:18449]	4	17577192	17607972
9795	ENSG00000167792	4716.66742295808	5753.98800658974	2717.7829380176	2673	3965.35959189135	-0.95756820466034	0.108937375433081	-8.79007962926888	1.49453999167897e-18	2.86721311629144e-17	NOT	4723	NDUFV1	protein_coding	NADH:ubiquinone oxidoreductase core subunit V1 [Source:HGNC Symbol;Acc:HGNC:7716]	11	67605653	67612554
4499	ENSG00000123545	1258.80452749014	1350.55395351178	569.967339984398	624	950.83145524658	-1.1279016637266	0.128353895211781	-8.78743618855967	1.53011740917e-18	2.93267655143486e-17	DOWN	29078	NDUFAF4	protein_coding	NADH:ubiquinone oxidoreductase complex assembly factor 4 [Source:HGNC Symbol;Acc:HGNC:21034]	6	96889315	96897891
8652	ENSG00000162039	1416.63628781765	1328.56819147787	665.123727239033	615	1006.33205163364	-1.10066881113619	0.125281644624977	-8.78555525377218	1.55594044373207e-18	2.9793378126277e-17	DOWN	254528	MEIOB	protein_coding	meiosis specific with OB-fold [Source:HGNC Symbol;Acc:HGNC:28569]	16	1833983	1884294
6167	ENSG00000137575	1197.21164541111	1160.01068255121	2223.55231441954	2258	1709.69366059546	0.926749726112442	0.105488025810902	8.78535472617275	1.55871871078144e-18	2.98182593600439e-17	NOT	6386	SDCBP	protein_coding	syndecan binding protein [Source:HGNC Symbol;Acc:HGNC:10662]	8	58552924	58582859
6884	ENSG00000143401	2973.78133787808	2714.71814066361	1540.95088339904	1466	2173.86259048518	-0.91987355804612	0.104712884480957	-8.78472179050144	1.56752007298586e-18	2.9958205906743e-17	NOT	81611	ANP32E	protein_coding	acidic nuclear phosphoprotein 32 family member E [Source:HGNC Symbol;Acc:HGNC:16673]	1	150218417	150236156
9024	ENSG00000163902	4358.65879587373	4177.29478644342	2390.56148388686	2453	3344.878766551	-0.817584714102367	0.0930803533802078	-8.78364428595105	1.58261646758716e-18	3.02057188469167e-17	NOT	6184	RPN1	protein_coding	ribophorin I [Source:HGNC Symbol;Acc:HGNC:10381]	3	128619969	128681075
9681	ENSG00000167272	932.554730227787	1098.2411606464	417.522923668298	420	717.079703635622	-1.2773408928109	0.145423657344065	-8.7835838827019	1.58346698513073e-18	3.02057188469167e-17	DOWN	51367	POP5	protein_coding	POP5 homolog, ribonuclease P/MRP subunit [Source:HGNC Symbol;Acc:HGNC:17689]	12	120578764	120581402
1238	ENSG00000079332	1940.17578548939	1960.92058521517	1020.50370412879	982	1475.90001870834	-0.961977582678264	0.10953363015139	-8.78248608531172	1.5990035796709e-18	3.0473260091592e-17	NOT	56681	SAR1A	protein_coding	secretion associated Ras related GTPase 1A [Source:HGNC Symbol;Acc:HGNC:10534]	10	70147289	70170523
10716	ENSG00000173660	7613.45765823738	8629.93506883537	4676.25674508494	4327	6311.66236803942	-0.851189277370928	0.096923676941386	-8.78205722514715	1.60511383659224e-18	3.0560821800953e-17	NOT	7388	UQCRH	protein_coding	ubiquinol-cytochrome c reductase hinge protein [Source:HGNC Symbol;Acc:HGNC:12590]	1	46303698	46316776
12917	ENSG00000196411	2062.39916086496	2306.41113146237	1032.15550664977	1134	1633.74144974428	-1.01198773427238	0.115247123005239	-8.78102383715367	1.61993208432565e-18	3.08138590719416e-17	DOWN	2050	EPHB4	protein_coding	EPH receptor B4 [Source:HGNC Symbol;Acc:HGNC:3395]	7	100802565	100827523
7893	ENSG00000153976	374.369236386593	362.241603034943	85.4465518204889	102	231.014347810506	-1.97525574202641	0.225021724520072	-8.77806685660796	1.66308407074519e-18	3.15751074561538e-17	DOWN	9955	HS3ST3A1	protein_coding	heparan sulfate-glucosamine 3-sulfotransferase 3A1 [Source:HGNC Symbol;Acc:HGNC:5196]	17	13494032	13601929
11343	ENSG00000178449	457.134671680288	502.531703632291	135.937696078051	155	312.651017847657	-1.72190277760186	0.196157698033326	-8.77815550888715	1.66177398991083e-18	3.15751074561538e-17	DOWN	84987	COX14	protein_coding	cytochrome c oxidase assembly factor COX14 [Source:HGNC Symbol;Acc:HGNC:28216]	12	50112082	50120457
2184	ENSG00000101752	1088.46171299033	922.355064375101	2119.65707527417	2027	1539.3684631599	1.04349201621629	0.118915577384696	8.77506580017312	1.70803965406579e-18	3.23981218672893e-17	UP	57534	MIB1	protein_coding	mindbomb E3 ubiquitin protein ligase 1 [Source:HGNC Symbol;Acc:HGNC:21086]	18	21704957	21870957
13208	ENSG00000197766	473.49528098253	623.976865343428	162.154251750246	164	355.906599519051	-1.74969469886468	0.199412243599445	-8.77425912913978	1.72032678393037e-18	3.26005159251767e-17	DOWN	1675	CFD	protein_coding	complement factor D [Source:HGNC Symbol;Acc:HGNC:2771]	19	859664	863641
11258	ENSG00000177732	1787.1559690743	2170.30879506196	885.536991594158	949	1448.0004389326	-1.10885565648556	0.126379478560889	-8.7740167083481	1.72403633975104e-18	3.26401358858217e-17	DOWN	6666	SOX12	protein_coding	SRY-box transcription factor 12 [Source:HGNC Symbol;Acc:HGNC:11198]	20	325595	330224
5185	ENSG00000130414	1998.88150122096	2055.14527964622	1070.99484838636	1014	1534.75540731339	-0.959144227713533	0.109377031296734	-8.76915579388347	1.8001082428562e-18	3.40483888374386e-17	NOT	4705	NDUFA10	protein_coding	NADH:ubiquinone oxidoreductase subunit A10 [Source:HGNC Symbol;Acc:HGNC:7684]	2	239892450	240025345
9685	ENSG00000167286	507.178888369498	599.897221211048	182.544906161954	175	366.155253935625	-1.62979862227899	0.185946950079625	-8.76485805000343	1.87012143787592e-18	3.53395112951192e-17	DOWN	915	CD3D	protein_coding	CD3d molecule [Source:HGNC Symbol;Acc:HGNC:1673]	11	118339075	118342705
1978	ENSG00000100439	137.621595895329	147.618687941986	455.391281861469	477	304.407891424696	1.70941480478221	0.19508517666857	8.76240232073774	1.91132711847795e-18	3.60826053317528e-17	UP	63874	ABHD4	protein_coding	abhydrolase domain containing 4, N-acyl phospholipase B [Source:HGNC Symbol;Acc:HGNC:20154]	14	22598237	22613215
14866	ENSG00000215251	1478.22916989668	1311.81713469013	664.152743695618	608	1015.54976207061	-1.13318725566977	0.129325286392953	-8.76230230974777	1.91302410849793e-18	3.60826053317528e-17	DOWN	60493	FASTKD5	protein_coding	FAST kinase domains 5 [Source:HGNC Symbol;Acc:HGNC:25790]	20	3146519	3159865
14716	ENSG00000214160	2970.89417153063	2811.03671719313	1537.06694922539	1594	2228.24945948729	-0.88506750134696	0.101052462000782	-8.75849517986125	1.97874182689977e-18	3.7287263042785e-17	NOT	10195	ALG3	protein_coding	ALG3 alpha-1,3- mannosyltransferase [Source:HGNC Symbol;Acc:HGNC:23056]	3	184242301	184249548
12485	ENSG00000187017	42.3451064293319	39.7837598708897	236.919984593174	243	140.512212723349	2.5458854362093	0.290762014378269	8.75590796016845	2.02466893731367e-18	3.81170866321714e-17	UP	83715	ESPN	protein_coding	espin [Source:HGNC Symbol;Acc:HGNC:13281]	1	6424776	6461367
4582	ENSG00000124357	187.665812584539	228.233148732999	589.387010852691	636	410.321493042557	1.56053333895695	0.178360087704142	8.74934162145915	2.14601083830699e-18	4.03262036652227e-17	UP	55577	NAGK	protein_coding	N-acetylglucosamine kinase [Source:HGNC Symbol;Acc:HGNC:17174]	2	71064344	71079808
8640	ENSG00000161940	554.335938711254	563.25428448786	199.051626400003	180	374.160462399779	-1.55953357642988	0.178244633969743	-8.74939986521335	2.14490359024504e-18	4.03262036652227e-17	DOWN	255877	BCL6B	protein_coding	BCL6B transcription repressor [Source:HGNC Symbol;Acc:HGNC:1002]	17	7023050	7030290
10000	ENSG00000168906	15538.7292819998	15120.9695740858	8774.77828183816	9516	12237.619284481	-0.745269067651173	0.085212190202167	-8.74603816523214	2.20974397890119e-18	4.14851655927232e-17	NOT	4144	MAT2A	protein_coding	methionine adenosyltransferase 2A [Source:HGNC Symbol;Acc:HGNC:6904]	2	85539168	85545281
23913	ENSG00000277972	1237.63197427547	1463.62358682905	602.980780460496	600	976.059085391254	-1.16654043158017	0.13340766836989	-8.74417824577963	2.24644577225016e-18	4.21349638194231e-17	DOWN	284106	CISD3	protein_coding	CDGSH iron sulfur domain 3 [Source:HGNC Symbol;Acc:HGNC:27578]	17	38730341	38735605
15571	ENSG00000225138	81.8030465112094	130.867631154243	421.406857841957	450	271.019383876852	2.03912538739762	0.2332152267445	8.74353452757866	2.25928795325225e-18	4.2336452603555e-17	UP	NA	SLC9A3-AS1	lncRNA	SLC9A3 antisense RNA 1 [Source:HGNC Symbol;Acc:HGNC:40550]	5	473236	480884
5037	ENSG00000128951	2116.29293268411	2510.56463606299	1153.5284495766	943	1680.84650458093	-1.14150992962931	0.13060095167213	-8.74044113013085	2.32201951998231e-18	4.34715687849613e-17	DOWN	1854	DUT	protein_coding	deoxyuridine triphosphatase [Source:HGNC Symbol;Acc:HGNC:3078]	15	48331011	48343373
5900	ENSG00000135924	69.2919923389068	79.5675197417795	305.859816175614	344	199.679832064075	2.127694842565	0.243458076954539	8.73947116144478	2.34204158809685e-18	4.38057370508318e-17	UP	3300	DNAJB2	protein_coding	DnaJ heat shock protein family (Hsp40) member B2 [Source:HGNC Symbol;Acc:HGNC:5228]	2	219279342	219286898
4818	ENSG00000126351	1349.26907304371	1395.57241862884	648.617007000984	664	1014.36462466838	-1.06421543573453	0.121935053018023	-8.72772356589886	2.59849839720711e-18	4.85574820972075e-17	DOWN	7067	THRA	protein_coding	thyroid hormone receptor alpha [Source:HGNC Symbol;Acc:HGNC:11796]	17	40058290	40093867
5380	ENSG00000131844	3250.94930723371	2917.82470421499	1618.62956687222	1669	2364.10089458023	-0.908183129618338	0.104087563657992	-8.72518385195774	2.65748526294408e-18	4.96137734784644e-17	NOT	64087	MCCC2	protein_coding	methylcrotonoyl-CoA carboxylase 2 [Source:HGNC Symbol;Acc:HGNC:6937]	5	71587288	71658706
6126	ENSG00000137274	73.141547468846	71.1919913479079	310.714733892687	316	192.76206817736	2.11803952748795	0.242849290327858	8.72162123524634	2.74246385555527e-18	5.11529127840526e-17	UP	670	BPHL	protein_coding	biphenyl hydrolase like [Source:HGNC Symbol;Acc:HGNC:1094]	6	3118374	3153578
856	ENSG00000067334	1979.63372557127	2065.61469013856	1032.15550664977	1062	1534.8509805899	-0.949790804453143	0.108970522767264	-8.71603421121213	2.88116287081568e-18	5.36902837007916e-17	NOT	30836	DNTTIP2	protein_coding	deoxynucleotidyltransferase terminal interacting protein 2 [Source:HGNC Symbol;Acc:HGNC:24013]	1	93866284	93879918
3372	ENSG00000112159	7113.01549134528	6216.73595035114	3721.77992190834	3708	5189.88284090119	-0.843394628005262	0.0967748912573714	-8.71501499043038	2.90720192325309e-18	5.41254961944157e-17	NOT	23195	MDN1	protein_coding	midasin AAA ATPase 1 [Source:HGNC Symbol;Acc:HGNC:18302]	6	89642498	89819794
12044	ENSG00000184220	1109.63426620499	1125.46162792649	517.534228640007	416	792.157530692871	-1.25906265168744	0.144518626052215	-8.71211335231305	2.98261206466174e-18	5.54782352949951e-17	DOWN	84319	CMSS1	protein_coding	cms1 ribosomal small subunit homolog [Source:HGNC Symbol;Acc:HGNC:28666]	3	99817837	100181732
252	ENSG00000011485	2530.12010915258	2555.58310118005	1246.74286974441	1403	1933.86152001926	-0.940733963035367	0.108001245755016	-8.71039918529529	3.02806529342413e-18	5.62717792730975e-17	NOT	5536	PPP5C	protein_coding	protein phosphatase 5 catalytic subunit [Source:HGNC Symbol;Acc:HGNC:9322]	19	46347087	46392981
12860	ENSG00000196154	564.922215318587	668.995330460488	217.500313724881	205	414.104464875989	-1.54543242590613	0.177446664246482	-8.70927854557723	3.05814941188488e-18	5.67785143571223e-17	DOWN	6275	S100A4	protein_coding	S100 calcium binding protein A4 [Source:HGNC Symbol;Acc:HGNC:10494]	1	153543613	153550136
5786	ENSG00000135297	1248.21825088281	1190.37197297899	582.590126048788	522	885.795087477646	-1.14245089737185	0.131203310126926	-8.70748532385835	3.10690433760217e-18	5.76306459605083e-17	DOWN	25821	MTO1	protein_coding	mitochondrial tRNA translation optimization 1 [Source:HGNC Symbol;Acc:HGNC:19261]	6	73461578	73509236
23429	ENSG00000274536	640.950929134888	625.023806392662	178.660971988295	240	421.158926878961	-1.59730205523673	0.183656446287287	-8.69722837138061	3.40088567859299e-18	6.30257885454692e-17	DOWN	NA	MIR223HG	lncRNA	MIR223 host gene [Source:HGNC Symbol;Acc:HGNC:54520]	X	66015461	66020422
891	ENSG00000068654	4946.67834197195	4840.00847060851	2896.44391000589	2746	3857.28268064659	-0.794486398264903	0.0915649814095532	-8.67674940828429	4.07241075233166e-18	7.54013021113529e-17	NOT	25885	POLR1A	protein_coding	RNA polymerase I subunit A [Source:HGNC Symbol;Acc:HGNC:17264]	2	86020216	86106155
9170	ENSG00000164405	3219.19047741171	4044.33327319071	1819.62316035905	1736	2704.78672774037	-1.03023975201905	0.118798496699214	-8.67216152261178	4.23993630711645e-18	7.84310419820082e-17	DOWN	27089	UQCRQ	protein_coding	ubiquinol-cytochrome c reductase complex III subunit VII [Source:HGNC Symbol;Acc:HGNC:29594]	5	132866630	132868847
5739	ENSG00000134910	4455.8600629047	4230.68877995435	2516.78934453076	2433	3409.08454684745	-0.811470817817439	0.0935805948360478	-8.6713577664165	4.26997767486949e-18	7.89143536740546e-17	NOT	3703	STT3A	protein_coding	STT3 oligosaccharyltransferase complex catalytic subunit A [Source:HGNC Symbol;Acc:HGNC:6172]	11	125591712	125625215
7995	ENSG00000155189	2223.11808753993	1843.66318770097	934.08616876489	994	1498.71686100145	-1.07719663951635	0.124258369385795	-8.66900672237129	4.3590623062427e-18	8.04869718688384e-17	DOWN	55326	AGPAT5	protein_coding	1-acylglycerol-3-phosphate O-acyltransferase 5 [Source:HGNC Symbol;Acc:HGNC:20886]	8	6708642	6761503
494	ENSG00000042445	516.802776194346	567.442048684796	1182.65795587904	1189	863.975695189545	1.12980455767374	0.130443509199489	8.66125547071807	4.66596528013598e-18	8.60748929033685e-17	UP	54884	RETSAT	protein_coding	retinol saturase [Source:HGNC Symbol;Acc:HGNC:25991]	2	85341955	85354531
1521	ENSG00000088766	1528.27338658589	1513.87675719228	712.701920866351	772	1131.71301616113	-1.03510336317706	0.119569539427228	-8.65691519876635	4.84703026133875e-18	8.93333374400121e-17	DOWN	54675	CRLS1	protein_coding	cardiolipin synthase 1 [Source:HGNC Symbol;Acc:HGNC:16148]	20	6006093	6040053
4310	ENSG00000121316	844.977351021669	781.018022728519	327.221454130736	333	571.554206970231	-1.30064431718396	0.1502453604401	-8.65680186978225	4.85184980955795e-18	8.93405001918876e-17	DOWN	79887	PLBD1	protein_coding	phospholipase B domain containing 1 [Source:HGNC Symbol;Acc:HGNC:26215]	12	14503661	14567883
5602	ENSG00000133872	1342.53235156632	1310.77019364089	2595.43901154735	2401	1912.43538918864	0.913074688553483	0.105506981026509	8.65416373087266	4.96538856237855e-18	9.13477459701083e-17	NOT	51669	SARAF	protein_coding	store-operated calcium entry associated regulatory factor [Source:HGNC Symbol;Acc:HGNC:28789]	8	30063003	30083208
15149	ENSG00000221968	1447.43272885716	1654.16685778963	704.934052519033	754	1140.13340979146	-1.08785722961768	0.125762423738412	-8.65009751943424	5.14554412995495e-18	9.45757577869478e-17	DOWN	3995	FADS3	protein_coding	fatty acid desaturase 3 [Source:HGNC Symbol;Acc:HGNC:3576]	11	61873519	61892051
272	ENSG00000013275	3325.05324348504	3808.77153711307	1948.7639716332	1819	2725.39718805783	-0.920680525871445	0.106451367662208	-8.64883698622785	5.20269177257235e-18	9.55390475504337e-17	NOT	5704	PSMC4	protein_coding	proteasome 26S subunit, ATPase 4 [Source:HGNC Symbol;Acc:HGNC:9551]	19	39971165	39981764
23562	ENSG00000275464	814.180909982155	679.464740952827	244.687852940491	292	507.583375968868	-1.47770539060935	0.171061161659099	-8.63846226856693	5.69746686205442e-18	1.04529594485535e-16	DOWN	102724159	FP565260.1	protein_coding	periodic tryptophan protein 2 homolog [Source:NCBI gene (formerly Entrezgene);Acc:102724159]	21	5130871	5154658
2481	ENSG00000104472	1922.85278740466	1813.30189727318	977.780428218549	917	1407.7337782241	-0.979574690190524	0.11341604671811	-8.63700259827616	5.77070722258612e-18	1.05777063390004e-16	NOT	54108	CHRAC1	protein_coding	chromatin accessibility complex subunit 1 [Source:HGNC Symbol;Acc:HGNC:13544]	8	140511311	140517154
18448	ENSG00000241837	1119.25815402984	1201.88832452056	530.157014704397	532	845.8258733137	-1.12760512050029	0.130563501912171	-8.63644972741937	5.79869005001099e-18	1.06193449117504e-16	DOWN	539	ATP5PO	protein_coding	ATP synthase peripheral stalk subunit OSCP [Source:HGNC Symbol;Acc:HGNC:850]	21	33903453	33915814
1727	ENSG00000095319	4438.53706481997	4187.76419693576	2351.72214215027	2511	3372.2558509765	-0.827135751237538	0.0957802707166395	-8.63576334717796	5.83361670136289e-18	1.06736128447895e-16	NOT	23511	NUP188	protein_coding	nucleoporin 188 [Source:HGNC Symbol;Acc:HGNC:17859]	9	128947699	129007096
5482	ENSG00000132661	872.886625713728	1068.92681126785	403.929154060493	366	677.935647760519	-1.33379498630391	0.154481346530256	-8.63401968109252	5.92328019936834e-18	1.08278421269142e-16	DOWN	29107	NXT1	protein_coding	nuclear transport factor 2 like export factor 1 [Source:HGNC Symbol;Acc:HGNC:15913]	20	23350791	23354771
9529	ENSG00000166398	579.358047055859	510.907232026163	1185.57090650928	1223	874.709046397826	1.14267792816016	0.132349251175161	8.63380727895355	5.93429495230242e-18	1.08381511887023e-16	UP	9710	GARRE1	protein_coding	granule associated Rac and RHOG effector 1 [Source:HGNC Symbol;Acc:HGNC:29016]	19	34254552	34355566
4997	ENSG00000128564	143.395928590238	194.731035157513	591.32897793952	517	361.613985421818	1.715505812789	0.19875730258775	8.63115865658128	6.07335701975259e-18	1.10820902795721e-16	UP	7425	VGF	protein_coding	VGF nerve growth factor inducible [Source:HGNC Symbol;Acc:HGNC:12684]	7	101162509	101165569
7411	ENSG00000148300	1500.36411189383	1768.28343215613	743.773394255619	785	1199.35523457639	-1.09599786411176	0.127048666999158	-8.62659868850903	6.32034656582724e-18	1.15223460946451e-16	DOWN	57109	REXO4	protein_coding	REX4 homolog, 3'-5' exonuclease [Source:HGNC Symbol;Acc:HGNC:12820]	9	133406059	133418096
6682	ENSG00000141564	2076.83499260223	1972.43693675674	1062.25599649562	1049	1540.13198146365	-0.939681393799576	0.108998872290079	-8.62101941108893	6.63606585425162e-18	1.20869914922561e-16	NOT	57521	RPTOR	protein_coding	regulatory associated protein of MTOR complex 1 [Source:HGNC Symbol;Acc:HGNC:30287]	17	80544819	80966371
10601	ENSG00000172795	1487.85305772153	1632.18109575571	2874.11128850735	2894	2222.03636049615	0.886877597775279	0.102888130279152	8.6198242243205	6.70569693233694e-18	1.22027948778619e-16	NOT	167227	DCP2	protein_coding	decapping mRNA 2 [Source:HGNC Symbol;Acc:HGNC:24452]	5	112976702	113022195
13028	ENSG00000196914	2402.1224010821	1957.77976206747	4206.30071007225	4256	3205.55071830545	0.956276698729498	0.110977231523329	8.61687289909077	6.8807440619076e-18	1.25100489197694e-16	NOT	23365	ARHGEF12	protein_coding	Rho guanine nucleotide exchange factor 12 [Source:HGNC Symbol;Acc:HGNC:14193]	11	120336413	120489937
1550	ENSG00000089154	11258.0239775074	11339.4185042528	6957.09708856594	6914	9117.13489258153	-0.704068555750085	0.0817649242597498	-8.61088739608451	7.24971739322755e-18	1.31690136756439e-16	NOT	10985	GCN1	protein_coding	GCN1 activator of EIF2AK4 [Source:HGNC Symbol;Acc:HGNC:4199]	12	120127202	120194715
8468	ENSG00000160219	497.55500054465	510.907232026163	144.676547968782	176	332.284695134899	-1.6535079836411	0.192086362893931	-8.60814874481304	7.42498746170729e-18	1.34752495220886e-16	DOWN	139716	GAB3	protein_coding	GRB2 associated binding protein 3 [Source:HGNC Symbol;Acc:HGNC:17515]	X	154675249	154751583
8940	ENSG00000163584	582.245213403314	652.244273672745	205.848511203905	231	417.834499569991	-1.4986272454568	0.174226618102184	-8.60159751581616	7.86140647032082e-18	1.42544549155646e-16	DOWN	200916	RPL22L1	protein_coding	ribosomal protein L22 like 1 [Source:HGNC Symbol;Acc:HGNC:27610]	3	170864875	170870208
3029	ENSG00000108819	1791.00552420424	2016.40846082457	953.505839633183	952	1428.2299561655	-0.99832976531892	0.11608239779024	-8.60018214926002	7.95896787823737e-18	1.44183889783378e-16	NOT	84687	PPP1R9B	protein_coding	protein phosphatase 1 regulatory subunit 9B [Source:HGNC Symbol;Acc:HGNC:9298]	17	50133737	50150677
10422	ENSG00000171612	936.404285357726	1039.6124618893	416.551940124883	435	706.892171842978	-1.2141715410841	0.141191261384315	-8.59948079774708	8.00775395976487e-18	1.44937471356139e-16	DOWN	84275	SLC25A33	protein_coding	solute carrier family 25 member 33 [Source:HGNC Symbol;Acc:HGNC:29681]	1	9539465	9585173
6344	ENSG00000138758	3006.50255648257	2433.09099841968	1300.14696463221	1351	2022.68512988361	-1.03727160371303	0.120628498727066	-8.59889341788094	8.04883917685347e-18	1.45550443338921e-16	DOWN	55752	SEPTIN11	protein_coding	septin 11 [Source:HGNC Symbol;Acc:HGNC:25589]	4	76949703	77040384
4933	ENSG00000127824	1029.75599725875	1001.92258411688	438.88456162342	464	733.640785749764	-1.17029321044122	0.13618703443163	-8.593279201103	8.45218254157823e-18	1.52707308768675e-16	DOWN	7277	TUBA4A	protein_coding	tubulin alpha 4a [Source:HGNC Symbol;Acc:HGNC:12407]	2	219249710	219278170
9830	ENSG00000167992	23.0973307796356	29.3143493785503	197.109659313173	195	111.13033486784	2.90717137375975	0.338630848735449	8.58507541358392	9.07768603864654e-18	1.63861578869499e-16	UP	220001	VWCE	protein_coding	von Willebrand factor C and EGF domains [Source:HGNC Symbol;Acc:HGNC:26487]	11	61258286	61295316
9787	ENSG00000167770	2265.46319396926	2448.79511415819	1162.26730146733	1280	1789.13140239869	-0.948768773480309	0.110526608162394	-8.58407571945309	9.15696466820296e-18	1.65144793027707e-16	NOT	55611	OTUB1	protein_coding	OTU deubiquitinase, ubiquitin aldehyde binding 1 [Source:HGNC Symbol;Acc:HGNC:23077]	11	63985853	64001811
24959	ENSG00000285796	7.69911025987853	8.37552839387152	162.154251750246	131	77.307222600999	4.19091449702234	0.488402976089944	8.58085372569586	9.41715716770776e-18	1.69685558509823e-16	UP	NA	NA	NA	NA	NA	NA	NA
9293	ENSG00000165119	14175.0243772189	14090.7795816396	8788.37205144597	8724	11444.5440025761	-0.690684527502016	0.0805224219740825	-8.57754288270569	9.6921251180528e-18	1.74484213174374e-16	NOT	3190	HNRNPK	protein_coding	heterogeneous nuclear ribonucleoprotein K [Source:HGNC Symbol;Acc:HGNC:5044]	9	83968083	83980616
10954	ENSG00000175376	1335.79563008892	1381.9621849888	676.775529760009	612	1001.63333620943	-1.07610445315892	0.125492601535309	-8.57504299053151	9.90497913127036e-18	1.78157086729531e-16	DOWN	84285	EIF1AD	protein_coding	eukaryotic translation initiation factor 1A domain containing [Source:HGNC Symbol;Acc:HGNC:28147]	11	65996545	66002176
3633	ENSG00000114867	21461.2698494114	22378.3649273755	13618.0441963904	13633	17772.6697432943	-0.68590550556174	0.0800583526456688	-8.56756956513329	1.05692013449382e-17	1.899347653458e-16	NOT	1981	EIF4G1	protein_coding	eukaryotic translation initiation factor 4 gamma 1 [Source:HGNC Symbol;Acc:HGNC:3296]	3	184314495	184335358
3181	ENSG00000110497	585.132379750768	584.193105472539	1226.3522153327	1240	908.919425139001	1.07667875122376	0.125671122907105	8.56743161290627	1.05818665613722e-17	1.89993032481699e-16	UP	55626	AMBRA1	protein_coding	autophagy and beclin 1 regulator 1 [Source:HGNC Symbol;Acc:HGNC:25990]	11	46396414	46594125
9371	ENSG00000165609	2815.94957755057	2762.87742892837	1576.87727450539	1441	2149.17607024608	-0.886351197658589	0.103476283723051	-8.56574246549925	1.07381648183292e-17	1.92627773338053e-16	NOT	11164	NUDT5	protein_coding	nudix hydrolase 5 [Source:HGNC Symbol;Acc:HGNC:8052]	10	12165330	12196144
13948	ENSG00000204592	330.099352392292	434.480535432085	965.157642154159	977	676.684382494634	1.34662898737946	0.157246172029228	8.56382683280305	1.0918178219503e-17	1.95682868835413e-16	UP	3133	HLA-E	protein_coding	major histocompatibility complex, class I, E [Source:HGNC Symbol;Acc:HGNC:4962]	6	30489509	30494194
842	ENSG00000067057	1360.81773843353	1484.56240781373	689.398315824399	682	1054.19461551791	-1.05268182475618	0.122975561525456	-8.5600895958363	1.12779841226023e-17	2.01952037179423e-16	DOWN	5214	PFKP	protein_coding	phosphofructokinase, platelet [Source:HGNC Symbol;Acc:HGNC:8878]	10	3066333	3137718
6916	ENSG00000143549	10218.6440924238	10098.7933609106	6308.48008156496	6070	8173.97938372483	-0.714875620928772	0.0835360973538911	-8.55768516334062	1.1515633182049e-17	2.06024589041396e-16	NOT	7170	TPM3	protein_coding	tropomyosin 3 [Source:HGNC Symbol;Acc:HGNC:12012]	1	154155304	154194648
5195	ENSG00000130513	662.123482349553	707.732149282144	1384.62253290929	1442	1049.11954113525	1.04540337206659	0.122225479350953	8.55307238407186	1.1985468336897e-17	2.14240246522035e-16	UP	9518	GDF15	protein_coding	growth differentiation factor 15 [Source:HGNC Symbol;Acc:HGNC:30142]	19	18374731	18389176
10358	ENSG00000171204	1169.30237071905	1218.63938130831	567.054389354154	551	876.499035345378	-1.09457015328405	0.127976843098687	-8.55287665159856	1.20058176549582e-17	2.14413907331198e-16	DOWN	55863	TMEM126B	protein_coding	transmembrane protein 126B [Source:HGNC Symbol;Acc:HGNC:30883]	11	85628573	85636539
4501	ENSG00000123562	4408.70301256294	4584.55485459542	2634.27835328394	2581	3552.13405511058	-0.786013076949683	0.091909939428857	-8.55199211134393	1.20982048597925e-17	2.15872658927431e-16	NOT	9643	MORF4L2	protein_coding	mortality factor 4 like 2 [Source:HGNC Symbol;Acc:HGNC:16849]	X	103675496	103688158
11854	ENSG00000182934	4079.56604895314	3776.31636458682	2228.40723213661	2209	3073.32241141914	-0.824184438647587	0.0963804970443705	-8.55136115627375	1.21645343282563e-17	2.16864284403741e-16	NOT	6734	SRPRA	protein_coding	SRP receptor subunit alpha [Source:HGNC Symbol;Acc:HGNC:11307]	11	126262938	126269144
4841	ENSG00000126698	2123.0296541615	2060.37998489239	1099.15337114538	1118	1600.14075254982	-0.916080879397214	0.107153890756772	-8.54920780689725	1.23936200751731e-17	2.20753146268299e-16	NOT	22826	DNAJC8	protein_coding	DnaJ heat shock protein family (Hsp40) member C8 [Source:HGNC Symbol;Acc:HGNC:15470]	1	28199456	28233029
7610	ENSG00000150764	422.488675510834	315.129255819416	74.7657328429278	96	227.095916043295	-2.11272206765325	0.247207256794147	-8.54635941942653	1.27031997124811e-17	2.26067622067746e-16	DOWN	85458	DIXDC1	protein_coding	DIX domain containing 1 [Source:HGNC Symbol;Acc:HGNC:23695]	11	111927144	112022653
13053	ENSG00000197019	267.544081530779	302.565963228609	696.195200628302	808	518.576311346922	1.40044307237849	0.163883147772534	8.54537572296496	1.28118765896291e-17	2.27800588780152e-16	UP	29950	SERTAD1	protein_coding	SERTA domain containing 1 [Source:HGNC Symbol;Acc:HGNC:17932]	19	40421589	40425992
12252	ENSG00000185507	35.6083849519382	69.0981092494401	281.585227590248	312	174.572930447906	2.51058595611356	0.293876912708641	8.54298465630964	1.30798772602126e-17	2.3236085039442e-16	UP	3665	IRF7	protein_coding	interferon regulatory factor 7 [Source:HGNC Symbol;Acc:HGNC:6122]	11	612553	615983
10259	ENSG00000170540	2367.47640491265	2150.41691512651	4013.07498493273	4032	3140.74207624297	0.832174712868159	0.09742977706816	8.5412769885123	1.32746587082137e-17	2.35613506631789e-16	NOT	23204	ARL6IP1	protein_coding	ADP ribosylation factor like GTPase 6 interacting protein 1 [Source:HGNC Symbol;Acc:HGNC:697]	16	18791669	18801572
4168	ENSG00000119801	102.975599725875	118.304338563435	374.799647758054	420	254.019896511841	1.84604690627304	0.216179764583939	8.53940658981639	1.34912871170259e-17	2.39247864679501e-16	UP	51646	YPEL5	protein_coding	yippee like 5 [Source:HGNC Symbol;Acc:HGNC:18329]	2	30146941	30160533
4932	ENSG00000127804	1203.94836688851	1253.18843593303	596.183895656593	556	902.330174619531	-1.09232078110501	0.12800005250726	-8.53375260172691	1.41675633412711e-17	2.51019841520254e-16	DOWN	79066	METTL16	protein_coding	methyltransferase like 16 [Source:HGNC Symbol;Acc:HGNC:28484]	17	2405562	2511891
10053	ENSG00000169223	4001.61255757187	4641.08967125406	2374.05476364881	2307	3330.93924811868	-0.884418215292633	0.103644089103284	-8.53322387166034	1.42324896663317e-17	2.51948805217073e-16	NOT	10960	LMAN2	protein_coding	lectin, mannose binding 2 [Source:HGNC Symbol;Acc:HGNC:16986]	5	177331567	177351668
6514	ENSG00000140284	1400.27567851541	1355.78865875795	646.675039914155	688	1022.68484429688	-1.04635301190451	0.122634513890288	-8.53228816840747	1.43481113370752e-17	2.53772779727585e-16	DOWN	11001	SLC27A2	protein_coding	solute carrier family 27 member 2 [Source:HGNC Symbol;Acc:HGNC:10996]	15	50182196	50236385
2097	ENSG00000101160	1279.97708070481	1327.52125042864	644.733072827325	590	960.557850990192	-1.07816382325161	0.126397072143959	-8.52997466605589	1.46379769018737e-17	2.58672680343979e-16	DOWN	1522	CTSZ	protein_coding	cathepsin Z [Source:HGNC Symbol;Acc:HGNC:2547]	20	58995185	59007254
9780	ENSG00000167740	46.1946615592712	33.5021135754861	241.774902310247	229	137.617919361251	2.55799972546031	0.299910143830006	8.52922042847014	1.47337208099448e-17	2.60136613564725e-16	UP	124936	CYB5D2	protein_coding	cytochrome b5 domain containing 2 [Source:HGNC Symbol;Acc:HGNC:28471]	17	4143168	4187310
3746	ENSG00000115677	7088.95577178316	6838.6189335961	4182.9971050303	4176	5571.64295260239	-0.736585579053226	0.0863612861827531	-8.52911775184199	1.47468024131358e-17	2.60139787450618e-16	NOT	3069	HDLBP	protein_coding	high density lipoprotein binding protein [Source:HGNC Symbol;Acc:HGNC:4857]	2	241227264	241317061
845	ENSG00000067082	294.490967440354	299.425140080907	726.295690474156	753	518.302949498854	1.31666721927114	0.154405068125613	8.52735752300565	1.49728566152219e-17	2.63896597843286e-16	UP	1316	KLF6	protein_coding	Kruppel like factor 6 [Source:HGNC Symbol;Acc:HGNC:2235]	10	3775996	3785281
9417	ENSG00000165819	1378.14073651826	1456.29499948441	635.994220936594	713	1045.85748923482	-1.07123522950467	0.125628865089266	-8.52698325932897	1.50213597576247e-17	2.645202417406e-16	DOWN	56339	METTL3	protein_coding	methyltransferase like 3 [Source:HGNC Symbol;Acc:HGNC:17563]	14	21498133	21511342
8100	ENSG00000156411	1428.18495320747	1547.37887076776	700.07913480196	746	1105.4107396943	-1.04089814671139	0.122137363726619	-8.52235642682813	1.56339392949744e-17	2.75067293197704e-16	DOWN	9556	ATP5MPL	protein_coding	ATP synthase membrane subunit 6.8PL [Source:HGNC Symbol;Acc:HGNC:1188]	14	103912288	103928269
7716	ENSG00000151835	2540.70638575991	1841.5693056025	923.405349787329	958	1565.92026028744	-1.22037411722126	0.143202059560442	-8.52204305557613	1.56763088353687e-17	2.75572288620348e-16	DOWN	26278	SACS	protein_coding	sacsin molecular chaperone [Source:HGNC Symbol;Acc:HGNC:10519]	13	23328826	23433740
8665	ENSG00000162139	1793.8926905517	1591.35039483559	814.655192924889	849	1262.22456957804	-1.02529816514853	0.120317135809306	-8.5216304248927	1.57322716698642e-17	2.76315151288739e-16	DOWN	10825	NEU3	protein_coding	neuraminidase 3 [Source:HGNC Symbol;Acc:HGNC:7760]	11	74988279	75018893
1118	ENSG00000075539	754.512805468096	684.699446198997	1566.19645552783	1434	1109.85217679873	1.05933791176461	0.124360725605132	8.51826737589324	1.61957953289067e-17	2.84208721685592e-16	UP	285527	FRYL	protein_coding	FRY like transcription coactivator [Source:HGNC Symbol;Acc:HGNC:29127]	4	48497357	48780322
1757	ENSG00000096384	111820.915025693	122528.745697094	73080.10541156	70144	94393.4415335869	-0.710379411598589	0.0834449693055791	-8.51314845592607	1.69273128857021e-17	2.96787312795141e-16	NOT	3326	HSP90AB1	protein_coding	heat shock protein 90 alpha family class B member 1 [Source:HGNC Symbol;Acc:HGNC:5258]	6	44246166	44253888
9858	ENSG00000168090	2525.30816524016	3173.27832022807	1366.17384558441	1407	2117.94008276316	-1.03874797627265	0.12217416572281	-8.502190050795	1.86046892182706e-17	3.25913421987829e-16	DOWN	10980	COPS6	protein_coding	COP9 signalosome subunit 6 [Source:HGNC Symbol;Acc:HGNC:21749]	7	100088969	100092187
2556	ENSG00000104964	4562.68521776051	5048.34973940606	2782.83883542638	2616	3752.46844814824	-0.831849492075756	0.0978436888002126	-8.50182063121427	1.86640047453742e-17	3.26668687223072e-16	NOT	166	TLE5	protein_coding	TLE family member 5, transcriptional modulator [Source:HGNC Symbol;Acc:HGNC:307]	19	3052910	3063107
5020	ENSG00000128708	3534.85399806673	3550.17709795229	2033.23953991027	2027	2786.31765898232	-0.803196791319902	0.0945158093419958	-8.49801527291183	1.9285974127674e-17	3.37262008964693e-16	NOT	8520	HAT1	protein_coding	histone acetyltransferase 1 [Source:HGNC Symbol;Acc:HGNC:4821]	2	171922448	171983686
7987	ENSG00000155090	492.743056632226	429.245830185916	1052.54616106148	1040	753.633761969905	1.18153415007316	0.139118037584506	8.49303347422116	2.01312286049478e-17	3.51738268944162e-16	UP	7071	KLF10	protein_coding	Kruppel like factor 10 [Source:HGNC Symbol;Acc:HGNC:11810]	8	102648784	102655725
10650	ENSG00000173145	1173.15192584899	1130.69633317266	507.82439320586	555	841.668163056877	-1.11646515106905	0.131649211032581	-8.48060647163884	2.240231232598e-17	3.91080366604965e-16	DOWN	64318	NOC3L	protein_coding	NOC3 like DNA replication regulator [Source:HGNC Symbol;Acc:HGNC:24034]	10	94333226	94362959
1541	ENSG00000089048	1198.1740341936	1091.959514351	537.924883051714	508	834.014607899078	-1.13083297859889	0.133352219291319	-8.48004618602179	2.25104565054898e-17	3.92628317058989e-16	DOWN	51575	ESF1	protein_coding	ESF1 nucleolar pre-rRNA processing protein homolog [Source:HGNC Symbol;Acc:HGNC:15898]	20	13714322	13784886
2737	ENSG00000105971	557.223105058709	458.560179564466	142.734580881953	171	332.379466376282	-1.69622082226642	0.200074602753564	-8.47794172234691	2.29212722542551e-17	3.9944823894775e-16	DOWN	858	CAV2	protein_coding	caveolin 2 [Source:HGNC Symbol;Acc:HGNC:1528]	7	116287380	116508541
23811	ENSG00000277258	919.081287272999	963.185765295225	392.277351539517	427	675.386101026935	-1.2000881604397	0.141727604614088	-8.46756821797304	2.50569177049176e-17	4.36288973820598e-16	DOWN	7703	PCGF2	protein_coding	polycomb group ring finger 2 [Source:HGNC Symbol;Acc:HGNC:12929]	17	38733898	38749817
14095	ENSG00000205639	354.159071954412	395.743716610429	105.837206232196	101	239.18499869926	-1.85757124901409	0.219382100453583	-8.46728719058428	2.51174254542398e-17	4.36965185016253e-16	DOWN	388931	MFSD2B	protein_coding	major facilitator superfamily domain containing 2B [Source:HGNC Symbol;Acc:HGNC:37207]	2	24010081	24063321
12279	ENSG00000185651	13367.5801887141	13418.6434280314	8355.31339108303	8324	10866.3842519571	-0.683426965555812	0.0807349495572741	-8.46506958019441	2.55999813652946e-17	4.44976227817616e-16	NOT	7332	UBE2L3	protein_coding	ubiquitin conjugating enzyme E2 L3 [Source:HGNC Symbol;Acc:HGNC:12488]	22	21549447	21624034
3569	ENSG00000114209	1570.61849301522	1417.55818066276	735.034542364888	724	1111.80280401072	-1.03452777418352	0.122299558076112	-8.45896575962845	2.69759225839655e-17	4.68488826064166e-16	DOWN	11235	PDCD10	protein_coding	programmed cell death 10 [Source:HGNC Symbol;Acc:HGNC:8761]	3	167683298	167734939
4349	ENSG00000121864	1141.39309602699	1130.69633317266	510.737343836104	546	832.206693258938	-1.10458768318033	0.130611206148964	-8.45706670774124	2.74187084899367e-17	4.75768863410149e-16	DOWN	51193	ZNF639	protein_coding	zinc finger protein 639 [Source:HGNC Symbol;Acc:HGNC:30950]	3	179323031	179338583
7967	ENSG00000154814	778.572525030216	782.064963777753	333.047355391224	310	550.921211049798	-1.27892492619045	0.151309841591257	-8.45235784229611	2.85478045090275e-17	4.94934980494859e-16	DOWN	92106	OXNAD1	protein_coding	oxidoreductase NAD binding domain containing 1 [Source:HGNC Symbol;Acc:HGNC:25128]	3	16265160	16350299
5565	ENSG00000133393	1199.13642297608	1128.60245107419	556.373570376593	528	853.028111106715	-1.10215681727991	0.130415585849782	-8.45111272627659	2.88539495338503e-17	4.99812873239711e-16	DOWN	123811	CEP20	protein_coding	centrosomal protein 20 [Source:HGNC Symbol;Acc:HGNC:26435]	16	15865719	15888625
826	ENSG00000066379	616.891209572767	644.915686328107	229.152116245857	246	434.239753036683	-1.40906533812849	0.166758411707707	-8.44974069792829	2.91950510815189e-17	5.05287394812589e-16	DOWN	30834	ZNRD1	protein_coding	zinc ribbon domain containing 1 [Source:HGNC Symbol;Acc:HGNC:13182]	6	30058899	30064909
2307	ENSG00000102900	3393.38284704146	3250.75195787138	1822.53611098929	1918	2596.16772897553	-0.828983823245952	0.0981218853694313	-8.4485109527279	2.95041582820848e-17	5.10199265387372e-16	NOT	9688	NUP93	protein_coding	nucleoporin 93 [Source:HGNC Symbol;Acc:HGNC:28958]	16	56730118	56850286
4234	ENSG00000120526	1240.51914062293	1187.23114983129	594.241928569764	541	890.748054755995	-1.09656223326965	0.129806653947522	-8.447658112449	2.9720420863408e-17	5.13498582578316e-16	DOWN	84955	NUDCD1	protein_coding	NudC domain containing 1 [Source:HGNC Symbol;Acc:HGNC:24306]	8	109240919	109334118
1247	ENSG00000079462	1075.95065881802	1222.82714550524	470.927018556104	539	827.176205719843	-1.1865154553441	0.140461916977151	-8.44723951430271	2.98271400766864e-17	5.14901220347798e-16	DOWN	5050	PAFAH1B3	protein_coding	platelet activating factor acetylhydrolase 1b catalytic subunit 3 [Source:HGNC Symbol;Acc:HGNC:8576]	19	42297033	42303546
3801	ENSG00000116120	2254.87691736192	2289.66007467463	1254.51073809172	1199	1749.51193253207	-0.889175618669798	0.105278910744516	-8.44590443025754	3.01700441537156e-17	5.20375192704335e-16	NOT	10056	FARSB	protein_coding	phenylalanyl-tRNA synthetase subunit beta [Source:HGNC Symbol;Acc:HGNC:17800]	2	222566899	222656092
12881	ENSG00000196262	23904.7749681403	26884.3992032784	15434.7544061192	14774	20249.4821443845	-0.749508942862842	0.0887820902394428	-8.44211868453915	3.11636688817973e-17	5.3705389372964e-16	NOT	5478	PPIA	protein_coding	peptidylprolyl isomerase A [Source:HGNC Symbol;Acc:HGNC:9253]	7	44796680	44824564
19745	ENSG00000253626	393.61701203629	461.701002712168	108.75015686244	135	274.767042902724	-1.81120812316064	0.214753715058465	-8.43388493962747	3.3437547430124e-17	5.7574830814141e-16	DOWN	143244	EIF5AL1	protein_coding	eukaryotic translation initiation factor 5A like 1 [Source:HGNC Symbol;Acc:HGNC:17419]	10	79512601	79516440
2338	ENSG00000103066	161.681315457449	192.637153059045	517.534228640007	535	351.713174289125	1.57232298795134	0.186476207988407	8.43176191168093	3.40499203056302e-17	5.85792272288756e-16	UP	23659	PLA2G15	protein_coding	phospholipase A2 group XV [Source:HGNC Symbol;Acc:HGNC:17163]	16	68245304	68261058
12466	ENSG00000186868	329.136963609807	330.833371557925	759.309130950254	853	568.069866529496	1.28854817898097	0.152822678653009	8.43165549994502	3.4080903504828e-17	5.85825453851532e-16	UP	4137	MAPT	protein_coding	microtubule associated protein tau [Source:HGNC Symbol;Acc:HGNC:6893]	17	45894551	46028334
1141	ENSG00000076242	1297.30007878953	1242.71902544069	627.255369045862	587	938.56861831902	-1.06476830096473	0.126356157117054	-8.4267227277128	3.55480841822296e-17	6.10524720073505e-16	DOWN	4292	MLH1	protein_coding	mutL homolog 1 [Source:HGNC Symbol;Acc:HGNC:7127]	3	36993350	37050846
4472	ENSG00000123297	841.127795891729	929.683651719739	374.799647758054	380	631.40277384238	-1.22991680835103	0.145960253796143	-8.42638167832188	3.5651796581282e-17	6.117848293348e-16	DOWN	10102	TSFM	protein_coding	Ts translation elongation factor, mitochondrial [Source:HGNC Symbol;Acc:HGNC:12367]	12	57782761	57808071
7978	ENSG00000154930	300.265300135263	286.8618474901	70.8817986692692	38	174.002236573658	-2.4286039409635	0.288255159109164	-8.42518811621262	3.60171119898404e-17	6.1752808592785e-16	DOWN	84532	ACSS1	protein_coding	acyl-CoA synthetase short chain family member 1 [Source:HGNC Symbol;Acc:HGNC:16091]	20	25006230	25058980
2212	ENSG00000101986	104.900377290845	141.337041646582	418.493907211713	442	276.682831537285	1.80797267184621	0.214846889948639	8.41516799372065	3.92332251140765e-17	6.72098146113105e-16	UP	215	ABCD1	protein_coding	ATP binding cassette subfamily D member 1 [Source:HGNC Symbol;Acc:HGNC:61]	X	153724856	153744755
8533	ENSG00000160753	1281.90185826978	1422.79288590892	644.733072827325	652	1000.35695425151	-1.06028261997699	0.126106329062985	-8.40784620292466	4.17608244027686e-17	7.14790749094246e-16	DOWN	23623	RUSC1	protein_coding	RUN and SH3 domain containing 1 [Source:HGNC Symbol;Acc:HGNC:17153]	1	155320894	155331114
3235	ENSG00000111142	5361.46790722291	4942.60869343343	2864.40145307321	3054	4055.61951343239	-0.800099333402432	0.0951636402799886	-8.40761588195234	4.18428874994577e-17	7.15587905556884e-16	NOT	10988	METAP2	protein_coding	methionyl aminopeptidase 2 [Source:HGNC Symbol;Acc:HGNC:16672]	12	95473520	95515839
10177	ENSG00000170035	1924.77756496963	1961.9675262644	1025.35862184587	1037	1487.27592826998	-0.914231679254288	0.108810047869846	-8.40208875147132	4.38606136991158e-17	7.49458944080738e-16	NOT	10477	UBE2E3	protein_coding	ubiquitin conjugating enzyme E2 E3 [Source:HGNC Symbol;Acc:HGNC:12479]	2	180967248	181076585
7131	ENSG00000145386	3985.25194826962	3464.32793191511	2014.79085258539	2045	2877.34268319253	-0.875991697607017	0.104281184664341	-8.40028525209651	4.45395362831043e-17	7.60415470005276e-16	NOT	890	CCNA2	protein_coding	cyclin A2 [Source:HGNC Symbol;Acc:HGNC:1578]	4	121816444	121823883
13272	ENSG00000198042	1446.47034007468	1275.17419796694	641.820122197081	651	1003.61616505967	-1.074362436102	0.127913435184647	-8.39913676425877	4.49772730701428e-17	7.67239219046776e-16	DOWN	84549	MAK16	protein_coding	MAK16 homolog [Source:HGNC Symbol;Acc:HGNC:13703]	8	33485182	33501262
12201	ENSG00000185201	565.884604101072	482.639823696846	176.719004901466	175	350.060858174846	-1.57644589200318	0.187722991889864	-8.39772409406339	4.55215242867118e-17	7.75866858996594e-16	DOWN	10581	IFITM2	protein_coding	interferon induced transmembrane protein 2 [Source:HGNC Symbol;Acc:HGNC:5413]	11	307631	315272
7499	ENSG00000149257	3202.82986810947	3255.98666311755	1846.81069957466	1840	2536.40680770042	-0.808856090656642	0.0963359917785402	-8.39619830266617	4.61166553196629e-17	7.85346386157401e-16	NOT	871	SERPINH1	protein_coding	serpin family H member 1 [Source:HGNC Symbol;Acc:HGNC:1546]	11	75562056	75572783
3268	ENSG00000111364	1667.81976004619	1749.43849326991	879.71109033367	883	1294.99233591244	-0.954906786208554	0.113772061674677	-8.39315709105318	4.73258577455322e-17	8.05258455462588e-16	NOT	57696	DDX55	protein_coding	DEAD-box helicase 55 [Source:HGNC Symbol;Acc:HGNC:20085]	12	123602077	123620943
5199	ENSG00000130522	2136.50309711629	2883.27564959027	5169.51638513958	5189	3844.57378296154	1.04559901631443	0.12458475951557	8.39267194783769	4.75216242792848e-17	8.07907681571011e-16	UP	3727	JUND	protein_coding	JunD proto-oncogene, AP-1 transcription factor subunit [Source:HGNC Symbol;Acc:HGNC:6206]	19	18279694	18281622
12649	ENSG00000188186	1125.03248672475	1320.192663084	532.098981791226	569	886.581032899994	-1.15069120431578	0.137160941896757	-8.38935041129949	4.88835642461761e-17	8.30361673037615e-16	DOWN	389541	LAMTOR4	protein_coding	late endosomal/lysosomal adaptor, MAPK and MTOR activator 4 [Source:HGNC Symbol;Acc:HGNC:33772]	7	100148907	100155944
10191	ENSG00000170142	1967.12267139896	1721.1710849406	939.912070025378	910	1384.55145659123	-0.995782916467883	0.118802531278373	-8.38183248919681	5.21099613814082e-17	8.84421844556677e-16	NOT	7324	UBE2E1	protein_coding	ubiquitin conjugating enzyme E2 E1 [Source:HGNC Symbol;Acc:HGNC:12477]	3	23805955	23891640
6679	ENSG00000141556	2148.05176250611	2286.51925152693	1169.06418627123	1208	1702.90880007607	-0.89950334691547	0.107325001843925	-8.38111652887321	5.24279621500764e-17	8.89070648302767e-16	NOT	6904	TBCD	protein_coding	tubulin folding cofactor D [Source:HGNC Symbol;Acc:HGNC:11581]	17	82752065	82945914
158	ENSG00000008018	4534.77594306845	4926.90457769492	2723.60883927808	2750	3733.82234001037	-0.789484999795788	0.0941999884900718	-8.3809458201685	5.25040662375176e-17	8.89613014745435e-16	NOT	5689	PSMB1	protein_coding	proteasome 20S subunit beta 1 [Source:HGNC Symbol;Acc:HGNC:9537]	6	170535120	170553307
24727	ENSG00000283633	1640.87287413661	1745.25072907298	804.945357490742	893	1271.01724017508	-0.995854597187037	0.118906344463892	-8.37511742268256	5.51688372755561e-17	9.33979232566783e-16	NOT	NA	NA	NA	NA	NA	NA	NA
13132	ENSG00000197363	140.508762242783	170.651391025132	509.76636029269	463	320.981628390151	1.64639049336345	0.196715431741921	8.36940182467947	5.79114538421482e-17	9.79587788438955e-16	UP	340385	ZNF517	protein_coding	zinc finger protein 517 [Source:HGNC Symbol;Acc:HGNC:27984]	8	144798876	144811169
12543	ENSG00000187555	2740.88325251676	2774.39378046994	1483.66285433758	1579	2144.48497183107	-0.848702437293548	0.10146299203327	-8.36465020679907	6.02935312129754e-17	1.01902637874872e-15	NOT	7874	USP7	protein_coding	ubiquitin specific peptidase 7 [Source:HGNC Symbol;Acc:HGNC:12630]	16	8892097	8975328
4367	ENSG00000122034	2786.11552529354	2909.44917582112	1532.21203150831	1628	2213.94418315574	-0.849800136010275	0.101616949610605	-8.36277943066294	6.12576755228129e-17	1.03445436479604e-15	NOT	2971	GTF3A	protein_coding	general transcription factor IIIA [Source:HGNC Symbol;Acc:HGNC:4662]	13	27424619	27435823
9995	ENSG00000168887	740.076973730824	729.717911316056	1460.35924929563	1459	1097.28853358563	0.989955435956577	0.118406468915725	8.36065330738958	6.23718881226011e-17	1.05238860269122e-15	NOT	388969	C2orf68	protein_coding	chromosome 2 open reading frame 68 [Source:HGNC Symbol;Acc:HGNC:34353]	2	85605254	85612066
11652	ENSG00000181218	591.869101228162	664.807566263552	1310.82778360977	1315	970.626112775372	1.06384253977673	0.127254114360124	8.35998541285743	6.27260119674804e-17	1.05747874523437e-15	UP	92815	H2AW	protein_coding	H2A.W histone [Source:HGNC Symbol;Acc:HGNC:20507]	1	228456979	228457873
3819	ENSG00000116221	4147.89565250956	4541.63027157683	2541.06393311613	2359	3397.39746430063	-0.826272400867582	0.0988480113264432	-8.35901896031917	6.32419473396094e-17	1.06528603526194e-15	NOT	51253	MRPL37	protein_coding	mitochondrial ribosomal protein L37 [Source:HGNC Symbol;Acc:HGNC:14034]	1	54184041	54225464
3219	ENSG00000110925	474.457669765014	503.578644681525	1056.43009523514	1063	774.366602420419	1.116115770675	0.133535206923665	8.35821351078619	6.36751279542035e-17	1.07168748325593e-15	UP	81566	CSRNP2	protein_coding	cysteine and serine rich nuclear protein 2 [Source:HGNC Symbol;Acc:HGNC:16006]	12	51061205	51083664
3163	ENSG00000110274	651.537205742221	679.464740952827	1314.71171778343	1415	1015.17841611962	1.03640256419221	0.124011146303019	8.35733395818937	6.4151505035719e-17	1.07880466725204e-15	UP	22897	CEP164	protein_coding	centrosomal protein 164 [Source:HGNC Symbol;Acc:HGNC:29182]	11	117314557	117413266
5773	ENSG00000135164	796.857911897428	747.515909153033	1483.66285433758	1671	1174.75916884701	1.03002034311455	0.123253753229011	8.35690854136284	6.43831757958199e-17	1.08179831130926e-15	UP	9988	DMTF1	protein_coding	cyclin D binding myb like transcription factor 1 [Source:HGNC Symbol;Acc:HGNC:14603]	7	87152409	87196337
1576	ENSG00000089737	3680.17470422194	3579.49144733084	2120.62805881759	2076	2864.07355259259	-0.790703763564112	0.094724711313311	-8.34738636414298	6.97901237366648e-17	1.17167216061813e-15	NOT	57062	DDX24	protein_coding	DEAD-box helicase 24 [Source:HGNC Symbol;Acc:HGNC:13266]	14	94048287	94081212
101	ENSG00000006125	8470.94606343135	7414.43651067477	4674.31477799811	4386	6236.42433802606	-0.81014849709867	0.0970601506371283	-8.34687038687497	7.00955695693236e-17	1.17582110584548e-15	NOT	163	AP2B1	protein_coding	adaptor related protein complex 2 subunit beta 1 [Source:HGNC Symbol;Acc:HGNC:563]	17	35578046	35726413
9590	ENSG00000166794	1191.4373127162	1251.09455383456	602.980780460496	559	901.128161752814	-1.07146575092703	0.128556797128711	-8.33457098230504	7.77797004373903e-17	1.30363433077232e-15	DOWN	5479	PPIB	protein_coding	peptidylprolyl isomerase B [Source:HGNC Symbol;Acc:HGNC:9255]	15	64155817	64163022
5639	ENSG00000134248	1255.91736114268	1323.3334862317	573.851274158056	648	950.27553038311	-1.07796697370777	0.129405361173139	-8.33015698836072	8.0735223770195e-17	1.35204677481598e-15	DOWN	10542	LAMTOR5	protein_coding	late endosomal/lysosomal adaptor, MAPK and MTOR activator 5 [Source:HGNC Symbol;Acc:HGNC:17955]	1	110401249	110407942
3514	ENSG00000113569	3280.78335949074	2995.2983418583	1725.43775664783	1766	2441.87986449922	-0.84625296933755	0.101597201794323	-8.32949091502279	8.11907268849733e-17	1.35854657774416e-15	NOT	9631	NUP155	protein_coding	nucleoporin 155 [Source:HGNC Symbol;Acc:HGNC:8063]	5	37288137	37371106
2586	ENSG00000105204	73.141547468846	81.6614018402474	334.989322478053	295	196.198067946787	2.02637260682446	0.243518970438433	8.32121047151344	8.70694797483707e-17	1.45570640146468e-15	UP	9149	DYRK1B	protein_coding	dual specificity tyrosine phosphorylation regulated kinase 1B [Source:HGNC Symbol;Acc:HGNC:3092]	19	39825350	39834201
13153	ENSG00000197471	6080.37232773907	6515.11414938281	3818.87827624981	3447	4965.34118834292	-0.793553599595528	0.0953812094504093	-8.31981062274234	8.8103968082119e-17	1.47178153143311e-15	NOT	6693	SPN	protein_coding	sialophorin [Source:HGNC Symbol;Acc:HGNC:11249]	16	29662979	29670876
791	ENSG00000065548	7525.88027903126	6832.33728730069	4263.58873913371	4222	5710.95157636642	-0.758887804051332	0.0912160488480348	-8.31967415422294	8.82054643827449e-17	1.47225726684543e-15	NOT	55854	ZC3H15	protein_coding	zinc finger CCCH-type containing 15 [Source:HGNC Symbol;Acc:HGNC:29528]	2	186486253	186509361
8576	ENSG00000161057	4325.93757726925	4274.66030402218	2536.20901539906	2544	3420.20172417262	-0.759573649790474	0.0913323323407678	-8.31659096317006	9.05295171323618e-17	1.50979872120745e-15	NOT	5701	PSMC2	protein_coding	proteasome 26S subunit, ATPase 2 [Source:HGNC Symbol;Acc:HGNC:9548]	7	103344254	103369395
12020	ENSG00000184076	1177.00148097893	1284.59666741004	552.489636202934	604	904.521946147977	-1.08975074636842	0.131040911271509	-8.3161108679298	9.08967969204777e-17	1.51467117050214e-15	DOWN	29796	UQCR10	protein_coding	ubiquinol-cytochrome c reductase, complex III subunit X [Source:HGNC Symbol;Acc:HGNC:30863]	22	29767369	29770413
9390	ENSG00000165688	2517.60905498028	2884.32259063951	1427.34580881953	1448	2069.31936360983	-0.909483251037823	0.109368827977508	-8.31574469486735	9.11779119828521e-17	1.5181009408012e-15	NOT	23203	PMPCA	protein_coding	peptidase, mitochondrial processing subunit alpha [Source:HGNC Symbol;Acc:HGNC:18667]	9	136410641	136423761
1089	ENSG00000074842	1728.45025334273	2354.57041972713	933.115185221475	837	1463.28396457283	-1.20520180320642	0.144972110657972	-8.31333556320919	9.30489233346676e-17	1.54797478646609e-15	DOWN	56005	MYDGF	protein_coding	myeloid derived growth factor [Source:HGNC Symbol;Acc:HGNC:16948]	19	4641374	4670362
2138	ENSG00000101350	451.360338985379	405.166186053535	970.012559871232	958	696.134771227536	1.16980590694979	0.140736508338068	8.31202877464997	9.40796047100035e-17	1.56383105504353e-15	UP	9371	KIF3B	protein_coding	kinesin family member 3B [Source:HGNC Symbol;Acc:HGNC:6320]	20	32277651	32335011
5094	ENSG00000129559	735.2650298184	739.140380759162	290.324079480979	314	519.682372514635	-1.28693588841102	0.15485661046529	-8.31050017525393	9.5299524331552e-17	1.58280420848195e-15	DOWN	4738	NEDD8	protein_coding	NEDD8 ubiquitin like modifier [Source:HGNC Symbol;Acc:HGNC:7732]	14	24216857	24232367
23199	ENSG00000273270	45.2322727767864	46.0654061662934	264.107523808784	219	143.601300687966	2.40420010112029	0.289559272833419	8.30296359565526	1.01545998121047e-16	1.68516210709027e-15	UP	NA	AC090114.2	lncRNA	novel transcript	7	128524016	128531069
13937	ENSG00000204560	2727.40980956197	2754.5019005345	1553.57366946343	1536	2142.87134488998	-0.827231817362244	0.0996428044532683	-8.30197244950296	1.02396955626874e-16	1.69788636209265e-15	NOT	8449	DHX16	protein_coding	DEAH-box helicase 16 [Source:HGNC Symbol;Acc:HGNC:2739]	6	30653119	30673006
12793	ENSG00000189091	8313.11430310384	7763.06788006967	4838.41099683518	4886	6450.14829500217	-0.725319199070297	0.0873856608590739	-8.30020843167866	1.03928898310067e-16	1.72187212541157e-15	NOT	23450	SF3B3	protein_coding	splicing factor 3b subunit 3 [Source:HGNC Symbol;Acc:HGNC:10770]	16	70523791	70577670
4445	ENSG00000123064	4063.20543965089	4452.64028239195	2496.39869011906	2305	3329.31110304047	-0.826483294017303	0.0995791316064935	-8.29976402368434	1.04318390166645e-16	1.72690615839907e-15	NOT	79039	DDX54	protein_coding	DEAD-box helicase 54 [Source:HGNC Symbol;Acc:HGNC:20084]	12	113157173	113185479
1861	ENSG00000100075	4359.62118465622	4996.00268694436	2577.96130776589	2656	3647.39629484162	-0.837770257726699	0.100943604359485	-8.29938917916179	1.04648033377952e-16	1.73094199917937e-15	NOT	6576	SLC25A1	protein_coding	solute carrier family 25 member 1 [Source:HGNC Symbol;Acc:HGNC:10979]	22	19175581	19178739
11410	ENSG00000179010	8322.73819092869	9048.71148852895	5262.73080530738	5187	6955.29512119126	-0.733165620453872	0.0883455875818176	-8.29883688050499	1.05135604567127e-16	1.73758130728441e-15	NOT	93621	MRFAP1	protein_coding	Morf4 family associated protein 1 [Source:HGNC Symbol;Acc:HGNC:24549]	4	6640091	6642745
2497	ENSG00000104687	4093.03949190792	4298.73994815456	2441.05262814442	2469	3325.45801705173	-0.773162529377967	0.0931898639974443	-8.29663759783114	1.07099457491942e-16	1.76858833858315e-15	NOT	2936	GSR	protein_coding	glutathione-disulfide reductase [Source:HGNC Symbol;Acc:HGNC:4623]	8	30678066	30727846
7430	ENSG00000148411	1077.87543638299	1112.89833533568	499.085541315128	527	804.21482825845	-1.09430137409478	0.131938265840015	-8.29404090714443	1.09464782079233e-16	1.80616890430734e-15	DOWN	138151	NACC2	protein_coding	NACC family member 2 [Source:HGNC Symbol;Acc:HGNC:23846]	9	136006537	136095289
1961	ENSG00000100387	1002.80911134918	1187.23114983129	482.578821077079	488	790.154770564387	-1.17354588479012	0.141500941593738	-8.29355530480833	1.09912799558295e-16	1.8120783135682e-15	DOWN	9978	RBX1	protein_coding	ring-box 1 [Source:HGNC Symbol;Acc:HGNC:9928]	22	40951347	40973309
1797	ENSG00000099624	3086.38082542881	3484.21981185055	1740.97349334246	1846	2539.39353265546	-0.873104810561992	0.105295349335256	-8.29195986407781	1.1139752233263e-16	1.83505575391569e-15	NOT	513	ATP5F1D	protein_coding	ATP synthase F1 subunit delta [Source:HGNC Symbol;Acc:HGNC:837]	19	1241746	1244825
9415	ENSG00000165810	2277.01185935908	2627.82203357719	1287.52417856782	1285	1869.33951787602	-0.930714134870318	0.112245134986036	-8.29179932819454	1.11548008171512e-16	1.83603468470383e-15	NOT	153579	BTNL9	protein_coding	butyrophilin like 9 [Source:HGNC Symbol;Acc:HGNC:24176]	5	181040225	181061521
13437	ENSG00000198791	1999.84389000345	1910.66741485194	1069.05288129953	974	1488.39104653873	-0.936601115737085	0.112956951129179	-8.29166427009855	1.11674766456586e-16	1.83662179124318e-15	NOT	29883	CNOT7	protein_coding	CCR4-NOT transcription complex subunit 7 [Source:HGNC Symbol;Acc:HGNC:14101]	8	17224966	17246878
1201	ENSG00000078140	3583.93582597346	3314.61536187465	1904.09872863612	1992	2698.66247912106	-0.82446161113562	0.0994475777768632	-8.29041420179702	1.12854775188076e-16	1.85451575559672e-15	NOT	3093	UBE2K	protein_coding	ubiquitin conjugating enzyme E2 K [Source:HGNC Symbol;Acc:HGNC:4914]	4	39698109	39782792
4055	ENSG00000118705	5799.3548032535	5550.88144303835	3457.67239809956	3313	4530.22716109785	-0.745379174053519	0.0899550165821277	-8.28613236231243	1.16990582136381e-16	1.92091295408457e-15	NOT	6185	RPN2	protein_coding	ribophorin II [Source:HGNC Symbol;Acc:HGNC:10382]	20	37178410	37241619
10459	ENSG00000171843	344.535184129564	335.021135754861	87.3885189073182	96	215.736209697936	-1.89017951388882	0.228145651934448	-8.28496838691414	1.1814046211407e-16	1.93821492075345e-15	DOWN	4300	MLLT3	protein_coding	MLLT3 super elongation complex subunit [Source:HGNC Symbol;Acc:HGNC:7136]	9	20341669	20622499
13025	ENSG00000196890	14.4358317372722	6.28164629540364	159.241301120002	136	78.9896947881695	3.81763482983392	0.461008109003784	8.28105787137594	1.22085837433215e-16	2.00131442289911e-15	UP	128312	H2BU1	protein_coding	H2B.U histone 1 [Source:HGNC Symbol;Acc:HGNC:20514]	1	228458107	228460470
5829	ENSG00000135486	33281.3288758899	35360.4339378763	21871.4043154149	21275	27947.0417822953	-0.669824805184339	0.0809128143697136	-8.27835257495456	1.24890989751562e-16	2.04563527730361e-15	NOT	3178	HNRNPA1	protein_coding	heterogeneous nuclear ribonucleoprotein A1 [Source:HGNC Symbol;Acc:HGNC:5031]	12	54280193	54287088
1177	ENSG00000077312	2241.40347440714	2616.30568203562	1234.12008368002	1284	1843.95731003069	-0.947662760601489	0.114516826316742	-8.27531456364633	1.28116938723734e-16	2.09677097036255e-15	NOT	6626	SNRPA	protein_coding	small nuclear ribonucleoprotein polypeptide A [Source:HGNC Symbol;Acc:HGNC:11151]	19	40750637	40765389
8711	ENSG00000162512	188.628201367024	197.871858305215	561.228488093666	520	366.932136941476	1.48467825410612	0.179421526281483	8.27480562046332	1.28665342806508e-16	2.10403836740278e-15	UP	9672	SDC3	protein_coding	syndecan 3 [Source:HGNC Symbol;Acc:HGNC:10660]	1	30869466	30908758
6019	ENSG00000136699	3968.89133896738	3863.21247167324	2165.29330181466	2340	3084.34927811382	-0.797905839999614	0.0964371836480418	-8.27384012904877	1.29712061351584e-16	2.1194362180162e-15	NOT	55627	SMPD4	protein_coding	sphingomyelin phosphodiesterase 4 [Source:HGNC Symbol;Acc:HGNC:32949]	2	130151392	130182750
12107	ENSG00000184640	4323.05041092179	4757.30012771903	2673.11769502052	2479	3558.11705841534	-0.817378862570171	0.0988130500649323	-8.2719728014979	1.31760365980186e-16	2.15116134352914e-15	NOT	10801	SEPTIN9	protein_coding	septin 9 [Source:HGNC Symbol;Acc:HGNC:7323]	17	77280569	77500596
7360	ENSG00000147649	4172.91776085416	3726.06319422359	2211.90051189857	2242	3088.22036674408	-0.826795722935623	0.0999546121921569	-8.27171157791254	1.32049437843091e-16	2.15413658190149e-15	NOT	92140	MTDH	protein_coding	metadherin [Source:HGNC Symbol;Acc:HGNC:29608]	8	97644184	97730260
4959	ENSG00000128059	1731.33741969018	1616.4769800172	830.190929619523	883	1265.25133233173	-0.966842177743941	0.11692720844316	-8.26875276179999	1.35367658795019e-16	2.20648189513659e-15	NOT	5471	PPAT	protein_coding	phosphoribosyl pyrophosphate amidotransferase [Source:HGNC Symbol;Acc:HGNC:9238]	4	56393362	56435615
10405	ENSG00000171490	4947.64073075444	4987.62715855049	3019.75882001955	2908	3965.75667733112	-0.745025619529107	0.090115914237982	-8.2674145385865	1.36895306675327e-16	2.22958002301665e-15	NOT	26156	RSL1D1	protein_coding	ribosomal L1 domain containing 1 [Source:HGNC Symbol;Acc:HGNC:24534]	16	11833850	11851580
6035	ENSG00000136810	4458.74722925215	4707.0469573558	2724.5798228215	2674	3641.09350235736	-0.763572923068216	0.092363528031032	-8.26703937523557	1.37326616288526e-16	2.23479948686486e-15	NOT	7295	TXN	protein_coding	thioredoxin [Source:HGNC Symbol;Acc:HGNC:12435]	9	110243810	110256507
1152	ENSG00000076604	3539.66594197915	3840.17976859009	1931.28626785173	2153	2866.03299460524	-0.853478865859183	0.103251851669003	-8.26599089569067	1.3853912671914e-16	2.25271323551453e-15	NOT	9618	TRAF4	protein_coding	TNF receptor associated factor 4 [Source:HGNC Symbol;Acc:HGNC:12034]	17	28744005	28750956
5549	ENSG00000133226	3083.49365908135	2840.35106657168	1619.60055041563	1679	2305.61131901717	-0.844896848696062	0.10221529869371	-8.26585510675668	1.38696929382619e-16	2.25346187521494e-15	NOT	10250	SRRM1	protein_coding	serine and arginine repetitive matrix 1 [Source:HGNC Symbol;Acc:HGNC:16638]	1	24631716	24673281
6922	ENSG00000143575	2153.82609520102	2377.60312281028	1195.28074194343	1226	1738.17748998868	-0.903993641112169	0.10937805160852	-8.26485412583227	1.3986566772797e-16	2.27062114202823e-15	NOT	10456	HAX1	protein_coding	HCLS1 associated protein X-1 [Source:HGNC Symbol;Acc:HGNC:16915]	1	154272589	154275875
6902	ENSG00000143486	1795.81746811667	1770.37731425459	843.784699227328	966	1343.99487039965	-0.978828117490413	0.118441187630956	-8.2642544968418	1.40570435384144e-16	2.28022661999236e-15	NOT	1939	EIF2D	protein_coding	eukaryotic translation initiation factor 2D [Source:HGNC Symbol;Acc:HGNC:6583]	1	206571292	206612465
12515	ENSG00000187239	136.659207112844	136.102336400412	425.290792015615	430	282.013083882218	1.64871655854441	0.199698624062059	8.25602362704334	1.50605825380786e-16	2.44104924208423e-15	UP	23048	FNBP1	protein_coding	formin binding protein 1 [Source:HGNC Symbol;Acc:HGNC:17069]	9	129887187	130043194
186	ENSG00000008869	542.787273321436	491.015352090718	1086.53058508099	1137	814.333302623286	1.10419275849723	0.133894470763533	8.24673903411073	1.6277535686935e-16	2.63617632173229e-15	UP	54497	HEATR5B	protein_coding	HEAT repeat containing 5B [Source:HGNC Symbol;Acc:HGNC:29273]	2	36968383	37084372
9201	ENSG00000164620	364.745348561745	498.343939435356	106.808189775611	128	274.474369443178	-1.87760201873145	0.22771754292383	-8.24531125105061	1.64730861612291e-16	2.66570494597803e-15	DOWN	285613	RELL2	protein_coding	RELT like 2 [Source:HGNC Symbol;Acc:HGNC:26902]	5	141636950	141641064
12980	ENSG00000196663	91.4269343360575	86.896107086417	346.641124999029	321	211.491041605376	1.90410908993903	0.231054440149914	8.2409543339812	1.70842430967629e-16	2.7623864760227e-15	UP	9895	TECPR2	protein_coding	tectonin beta-propeller repeat containing 2 [Source:HGNC Symbol;Acc:HGNC:19957]	14	102362941	102502477
10407	ENSG00000171497	1141.39309602699	1124.41468687725	549.57668557269	534	837.346117119233	-1.06421208465943	0.129209644042189	-8.2363208454622	1.77587287650482e-16	2.8691446161031e-15	DOWN	5481	PPID	protein_coding	peptidylprolyl isomerase D [Source:HGNC Symbol;Acc:HGNC:9257]	4	158709127	158723396
3411	ENSG00000112473	3033.44944239214	3527.14439486914	1810.88430846832	1713	2521.1195364324	-0.89635155750298	0.108838131855523	-8.23563894585074	1.78601823368339e-16	2.88322543200626e-15	NOT	7922	SLC39A7	protein_coding	solute carrier family 39 member 7 [Source:HGNC Symbol;Acc:HGNC:4927]	6	33200445	33204439
9403	ENSG00000165733	3594.52210258079	3427.68499519192	2036.15249054051	2026	2771.08989707831	-0.789769921052916	0.0959047826766022	-8.23493781030793	1.79650936343516e-16	2.89784146359545e-15	NOT	9790	BMS1	protein_coding	BMS1 ribosome biogenesis factor [Source:HGNC Symbol;Acc:HGNC:23505]	10	42782795	42834937
6133	ENSG00000137331	204.026421886781	209.388209846788	537.924883051714	592	385.834878696321	1.45066515222675	0.176244681904169	8.23097262597425	1.85699406198353e-16	2.99301129270775e-15	UP	8870	IER3	protein_coding	immediate early response 3 [Source:HGNC Symbol;Acc:HGNC:5392]	6	30743199	30744548
6427	ENSG00000139514	2620.58465470615	2329.44383454552	1351.60909243319	1297	1899.65939542121	-0.90240542607649	0.1096489889258	-8.22994753455641	1.87295458381583e-16	3.01492909621532e-15	NOT	6541	SLC7A1	protein_coding	solute carrier family 7 member 1 [Source:HGNC Symbol;Acc:HGNC:11057]	13	29509414	29595688
8298	ENSG00000158578	1471.49244841928	1402.90100597348	734.063558821473	716	1081.11425330356	-0.987245482797608	0.119958274582617	-8.22990732596508	1.87358337427853e-16	3.01492909621532e-15	NOT	212	ALAS2	protein_coding	5'-aminolevulinate synthase 2 [Source:HGNC Symbol;Acc:HGNC:397]	X	55009055	55030977
4918	ENSG00000127564	2862.14423910984	3394.18288161643	1569.10940615807	1702	2381.85913172109	-0.935344355372411	0.113660371363896	-8.22929174125086	1.88323604117036e-16	3.02804531882918e-15	NOT	9088	PKMYT1	protein_coding	protein kinase, membrane associated tyrosine/threonine 1 [Source:HGNC Symbol;Acc:HGNC:29650]	16	2968024	2980479
2545	ENSG00000104903	3938.09489792787	4540.5833305276	2268.21755741661	2412	3289.72394646802	-0.85711606728444	0.10424584792341	-8.22206432542203	2.00029845142698e-16	3.21370658773883e-15	NOT	4066	LYL1	protein_coding	LYL1 basic helix-loop-helix family member [Source:HGNC Symbol;Acc:HGNC:6734]	19	13099033	13103161
6065	ENSG00000136908	1542.70921832316	1601.81980532793	806.887324577571	816	1191.85408705717	-0.954184517416687	0.116054779569707	-8.22184593305412	2.00394519724348e-16	3.21561289293953e-15	NOT	8818	DPM2	protein_coding	dolichyl-phosphate mannosyltransferase subunit 2, regulatory [Source:HGNC Symbol;Acc:HGNC:3006]	9	127935099	127937854
6595	ENSG00000140941	1011.47061039154	1080.44316280943	1938.08315265563	1984	1503.49923146415	0.907091007889473	0.110327513968676	8.22180229808327	2.00467460518027e-16	3.21561289293953e-15	NOT	81631	MAP1LC3B	protein_coding	microtubule associated protein 1 light chain 3 beta [Source:HGNC Symbol;Acc:HGNC:13352]	16	87383953	87404779
6756	ENSG00000142409	1693.80425717328	2171.35573611119	933.115185221475	853	1412.81879462649	-1.11312972474299	0.135445661936429	-8.21827520223896	2.06450782004846e-16	3.30895637326209e-15	DOWN	126208	ZNF787	protein_coding	zinc finger protein 787 [Source:HGNC Symbol;Acc:HGNC:26998]	19	56087366	56121295
13236	ENSG00000197894	2789.002691641	2443.56040891202	1415.69400629855	1390	2009.56427671289	-0.899411460824843	0.109538959603108	-8.21088190068333	2.19569767459994e-16	3.5164298818871e-15	NOT	128	ADH5	protein_coding	alcohol dehydrogenase 5 (class III), chi polypeptide [Source:HGNC Symbol;Acc:HGNC:253]	4	99070978	99088801
3352	ENSG00000112029	1234.74480792802	1106.61668904027	539.866850138544	561	860.557086776709	-1.08914618290892	0.132657962201073	-8.21018327763906	2.20851124537678e-16	3.53134117688597e-15	DOWN	26271	FBXO5	protein_coding	F-box protein 5 [Source:HGNC Symbol;Acc:HGNC:13584]	6	152970519	152983579
10983	ENSG00000175581	791.083579202519	887.806009750381	349.554075629273	365	598.360916145543	-1.23208417457376	0.150066212697882	-8.21027033616308	2.2069104776407e-16	3.53134117688597e-15	DOWN	51642	MRPL48	protein_coding	mitochondrial ribosomal protein L48 [Source:HGNC Symbol;Acc:HGNC:16653]	11	73787872	73865133
9325	ENSG00000165280	7463.32500816975	7697.11059396793	4599.54904515518	4712	6117.99616182321	-0.703197691210292	0.0856574673462512	-8.20941492897253	2.2226887915019e-16	3.55119446141465e-15	NOT	7415	VCP	protein_coding	valosin containing protein [Source:HGNC Symbol;Acc:HGNC:12666]	9	35056064	35072627
5572	ENSG00000133466	39.4579400818775	29.3143493785503	194.196708682929	231	123.492249535839	2.62375549199319	0.319688104691304	8.20723528179671	2.26339765212758e-16	3.61337188122315e-15	UP	114904	C1QTNF6	protein_coding	C1q and TNF related 6 [Source:HGNC Symbol;Acc:HGNC:14343]	22	37180166	37199385
2632	ENSG00000105429	703.506199996401	764.266965940776	1504.05350874929	1428	1099.95666867162	0.998798208764416	0.121709360099145	8.20642067258253	2.27879988473996e-16	3.63508244272245e-15	NOT	1954	MEGF8	protein_coding	multiple EGF like domains 8 [Source:HGNC Symbol;Acc:HGNC:3233]	19	42325609	42378769
1801	ENSG00000099785	60.6304932965434	36.6429367231879	277.701293416589	243	154.49368085908	2.41435866324413	0.294388993483373	8.20125316057541	2.37893947989674e-16	3.7918226666528e-15	UP	51257	MARCHF2	protein_coding	membrane associated ring-CH-type finger 2 [Source:HGNC Symbol;Acc:HGNC:28038]	19	8413270	8439017
9814	ENSG00000167930	381.105957863987	477.405118450677	979.722395305379	1031	717.308367905011	1.22914329818155	0.149910210896907	8.19919664462904	2.41998783829479e-16	3.85202620945181e-15	UP	83986	FAM234A	protein_coding	family with sequence similarity 234 member A [Source:HGNC Symbol;Acc:HGNC:14163]	16	234521	272183
10143	ENSG00000169826	134.734429547874	125.632925908073	410.726038864396	418	272.273348580086	1.66959671169358	0.203629975106292	8.19916964986159	2.4205312738062e-16	3.85202620945181e-15	UP	55454	CSGALNACT2	protein_coding	chondroitin sulfate N-acetylgalactosaminyltransferase 2 [Source:HGNC Symbol;Acc:HGNC:24292]	10	43138445	43185302
3938	ENSG00000117308	1285.75141339971	1614.38309791874	672.89159558635	644	1054.2565267262	-1.13837283013933	0.138855598468496	-8.19824942382577	2.43912859389236e-16	3.87856071282742e-15	DOWN	2582	GALE	protein_coding	UDP-galactose-4-epimerase [Source:HGNC Symbol;Acc:HGNC:4116]	1	23795599	23800781
11305	ENSG00000178105	1488.81544650401	1507.59511089687	702.992085432204	792	1122.85066070827	-1.00328188506256	0.122418180392994	-8.19553012339968	2.4949113169652e-16	3.96413687028915e-15	DOWN	1662	DDX10	protein_coding	DEAD-box helicase 10 [Source:HGNC Symbol;Acc:HGNC:2735]	11	108665069	108940927
3025	ENSG00000108788	1458.0190054645	1563.08298650627	735.034542364888	787	1135.78413358391	-0.988992008533851	0.12071046370928	-8.19309261304591	2.54598116588832e-16	4.04209592502411e-15	NOT	6945	MLX	protein_coding	MAX dimerization protein MLX [Source:HGNC Symbol;Acc:HGNC:11645]	17	42567068	42573239
2588	ENSG00000105220	10095.4583282657	10332.2612148898	6453.15662953374	6285	8291.4690431723	-0.681337643244408	0.0831751652261163	-8.19159951642	2.57777147473717e-16	4.08934746224434e-15	NOT	2821	GPI	protein_coding	glucose-6-phosphate isomerase [Source:HGNC Symbol;Acc:HGNC:4458]	19	34359480	34402413
11016	ENSG00000175832	776.647747465247	841.740603584088	352.467026259517	339	577.463844327213	-1.22641920961984	0.149721674153684	-8.19132711781575	2.58361331507284e-16	4.09539271004824e-15	DOWN	2118	ETV4	protein_coding	ETS variant transcription factor 4 [Source:HGNC Symbol;Acc:HGNC:3493]	17	43527844	43579620
420	ENSG00000033050	889.24723501597	935.965298015143	382.567516105371	424	657.945012284121	-1.17826381615225	0.143897432935304	-8.18821984602043	2.65118215833094e-16	4.19919763224091e-15	DOWN	10061	ABCF2	protein_coding	ATP binding cassette subfamily F member 2 [Source:HGNC Symbol;Acc:HGNC:71]	7	151211484	151227205
3527	ENSG00000113648	4862.95051789578	5183.40513475724	3024.61373773662	2930	4000.24234759741	-0.754469096103647	0.0922117242413967	-8.18192157570504	2.79352848155746e-16	4.42118640295472e-15	NOT	9555	MACROH2A1	protein_coding	macroH2A.1 histone [Source:HGNC Symbol;Acc:HGNC:4740]	5	135333900	135399914
14827	ENSG00000214960	708.318143908825	567.442048684796	235.949001049759	228	434.927298410845	-1.45998118975403	0.178486914126564	-8.17976598956028	2.8439563052698e-16	4.49746595946313e-15	DOWN	729920	CRPPA	protein_coding	CDP-L-ribitol pyrophosphorylase A [Source:HGNC Symbol;Acc:HGNC:37276]	7	16087525	16502504
8565	ENSG00000160991	280.055135703081	304.659845327077	741.83142716879	692	504.636602049737	1.29483373636973	0.158353553716603	8.17685303537317	2.91353009686806e-16	4.60387988582686e-15	UP	80228	ORAI2	protein_coding	ORAI calcium release-activated calcium modulator 2 [Source:HGNC Symbol;Acc:HGNC:21667]	7	102433106	102456825
2792	ENSG00000106397	1749.6228065574	1842.61624665173	960.302724437086	943	1373.88544441155	-0.916195219530707	0.112230331120494	-8.16352594154829	3.25384032380089e-16	5.13760238440074e-15	NOT	8985	PLOD3	protein_coding	procollagen-lysine,2-oxoglutarate 5-dioxygenase 3 [Source:HGNC Symbol;Acc:HGNC:9083]	7	101205977	101218420
23274	ENSG00000273542	39.4579400818775	20.9388209846788	223.326214985369	195	119.680744012981	2.78349302799736	0.341115002412884	8.15998419391778	3.35068436121013e-16	5.28637314358997e-15	UP	8362	H4C12	protein_coding	H4 clustered histone 12 [Source:HGNC Symbol;Acc:HGNC:4784]	6	27831174	27831560
5197	ENSG00000130518	0.962388782484816	0	1588.52907702636	1742	832.872866452212	11.6967496230294	1.43344952604507	8.15986151622724	3.35408922491547e-16	5.28760758733155e-15	UP	80726	IQCN	protein_coding	IQ motif containing N [Source:HGNC Symbol;Acc:HGNC:29350]	19	18257097	18274509
[truncated: 23,728 more rows]
